# Supplementary material for: FBXO5-mediated RNF183 degradation prevents endoplasmic reticulum stress-induced apoptosis and promotes colon cancer progression
Source: Cell Death Dis. 2024 Jan 11;15(1):33. doi: 10.1038/s41419-024-06421-2 (PMC10784456; doi:10.1038/s41419-024-06421-2)
Supplement: Supplementary file 2 — Supplementary Table1 [file 41419_2024_6421_MOESM2_ESM.xlsx]

## Sheet: GSE41666up
Table S1.The list of TG-upregulated genes.
NOTE:GSE41666, log2FC>1.5,P<0.001
Gene	logFC	AveExpr	t	P.Value	adj.P.Val	B	threshold
CXCL8	8.31966	9.72154	28.3845	7.3e-09	0.000152769	10.1689	Up
UPP1	4.80325	10.675	23.7043	2.76e-08	0.000224467	9.30517	Up
FICD	3.8902	6.68535	21.8429	5.03e-08	0.000263168	8.87224	Up
CYP4F11	4.5959	8.42848	20.7539	7.32e-08	0.000306439	8.58941	Up
LCN2	7.12752	8.52281	20.2064	8.9e-08	0.000310658	8.43801	Up
DNAJB9	3.30648	9.63084	19.1847	1.3e-07	0.000389351	8.13749	Up
CCL20	6.48044	7.30798	18.43	1.75e-07	0.000444482	7.8993	Up
CXCL1	3.78941	7.66479	18.0122	2.06e-07	0.000444482	7.76104	Up
SPX	4.57592	5.49439	17.5272	2.52e-07	0.000479342	7.59447	Up
LAMP3	4.13729	8.36476	16.9805	3.17e-07	0.000510921	7.39853	Up
PRPH	3.7011	9.17695	16.3851	4.11e-07	0.000538188	7.17465	Up
HMOX1	3.49464	9.4589	16.0825	4.71e-07	0.000579969	7.05647	Up
FAM129A	3.35985	8.21074	15.7966	5.36e-07	0.000621638	6.9419	Up
WIPI1	3.3304	8.93331	15.5766	5.94e-07	0.000621638	6.85184	Up
CNTD2	2.92484	6.37011	15.1969	7.1e-07	0.000673032	6.69224	Up
SLC7A11	2.95295	7.36917	15.0348	7.67e-07	0.000673032	6.62245	Up
ISG20	4.35844	9.47957	14.9875	7.85e-07	0.000673032	6.60193	Up
HSPA5	2.65347	10.1938	14.9064	8.17e-07	0.000673032	6.56647	Up
OR2A9P	3.97961	7.10965	14.7818	8.68e-07	0.000673032	6.51155	Up
SERPINB8	3.02132	6.97691	14.7168	8.96e-07	0.000673032	6.48262	Up
HBEGF	2.79528	8.31134	14.4505	1.02e-06	0.000673032	6.36245	Up
VEGFA	2.68859	7.43044	14.41	1.04e-06	0.000673032	6.34393	Up
PLAUR	2.94639	9.18645	14.3604	1.07e-06	0.000673032	6.32113	Up
GCLC	2.49531	10.8559	14.3554	1.07e-06	0.000673032	6.31884	Up
CLGN	3.60553	5.46446	14.333	1.08e-06	0.000673032	6.30848	Up
CXCL2	5.48714	6.42949	14.1808	1.17e-06	0.000673032	6.23778	Up
C6orf223	3.34293	5.95315	14.1542	1.19e-06	0.000673032	6.22529	Up
PRSS16	2.53752	6.34255	14.1226	1.21e-06	0.000673032	6.21045	Up
PPP1R15A	3.20402	10.6092	14.0772	1.23e-06	0.000673032	6.18905	Up
SRXN1	3.28947	11.3338	14.0624	1.24e-06	0.000673032	6.18206	Up
SPRR2D	3.57301	6.72338	13.9991	1.28e-06	0.000673032	6.15205	Up
DDIT3	3.06452	10.4386	13.9436	1.32e-06	0.000673032	6.12553	Up
PTPDC1	3.16346	7.83481	13.877	1.37e-06	0.000673032	6.09363	Up
CYP4F12	3.27968	4.45681	13.8576	1.38e-06	0.000673032	6.08426	Up
ADAM17	2.39622	8.47951	13.5154	1.65e-06	0.000729947	5.9167	Up
IL23A	3.40994	6.16641	13.5057	1.66e-06	0.000729947	5.91188	Up
ATF3	2.7047	9.93438	13.4154	1.75e-06	0.000729947	5.86675	Up
GRAMD1B	2.37264	6.02467	13.4138	1.75e-06	0.000729947	5.86592	Up
PADI4	3.35424	5.40972	13.3694	1.79e-06	0.000729947	5.84358	Up
TMEM125	3.10068	8.09414	13.3505	1.81e-06	0.000729947	5.83406	Up
HYOU1	2.6698	9.4377	13.3497	1.81e-06	0.000729947	5.83366	Up
HAVCR2	2.78728	6.34246	13.2639	1.89e-06	0.000729947	5.79014	Up
NRP1	2.92443	7.1289	13.2266	1.93e-06	0.000729947	5.77113	Up
CRELD1	2.53431	8.31678	13.1948	1.97e-06	0.000729947	5.75485	Up
GFPT1	2.55508	10.5361	12.9707	2.22e-06	0.000775631	5.6388	Up
LAMB3	3.18559	8.53308	12.8227	2.41e-06	0.00081491	5.5608	Up
FTH1P3	2.43923	12.3533	12.7222	2.55e-06	0.000848432	5.50721	Up
TXNRD1	2.33265	11.5959	12.4813	2.93e-06	0.000901832	5.37662	Up
SIL1	2.33065	9.53193	12.48	2.93e-06	0.000901832	5.37592	Up
MOCOS	2.33617	9.7727	12.4141	3.04e-06	0.000914133	5.33967	Up
NFE2L1	2.21256	9.96314	12.3729	3.12e-06	0.000914133	5.31685	Up
SLC9A1	2.49172	8.73133	12.3671	3.13e-06	0.000914133	5.31365	Up
CYP4B1	3.17411	5.95144	12.3571	3.14e-06	0.000914133	5.30809	Up
OSGIN1	4.64572	10.2851	12.1706	3.5e-06	0.000934602	5.20366	Up
DUSP5	2.10111	11.9233	12.1698	3.51e-06	0.000934602	5.20324	Up
MIR22HG	3.74045	5.88515	12.1626	3.52e-06	0.000934602	5.19917	Up
PLAU	3.13559	10.7482	12.1348	3.58e-06	0.000934602	5.18343	Up
ZFAND2A	2.42942	10.3122	12.117	3.62e-06	0.000934602	5.17331	Up
DUSP1	2.28401	9.28011	11.9666	3.95e-06	0.000979892	5.08727	Up
SLFN5	2.90739	6.89961	11.9283	4.04e-06	0.000979892	5.06514	Up
LDLR	2.04411	11.8907	11.9164	4.07e-06	0.000979892	5.05825	Up
SC5D	2.30173	9.02168	11.9136	4.08e-06	0.000979892	5.05665	Up
MIA2	2.22845	6.16201	11.8683	4.19e-06	0.000979892	5.03033	Up
EDEM2	2.13251	8.99801	11.8563	4.22e-06	0.000979892	5.02335	Up
TRIM16	2.54039	5.81157	11.8389	4.27e-06	0.000979892	5.01322	Up
EID3	2.99084	4.51517	11.8273	4.3e-06	0.000979892	5.00644	Up
SPATA17	2.49694	5.36598	11.8233	4.31e-06	0.000979892	5.0041	Up
SNHG5	1.98384	12.8271	11.7163	4.59e-06	0.00100063	4.94121	Up
HMGCS1	2.10495	10.7711	11.7042	4.63e-06	0.00100063	4.93408	Up
JUN	3.2817	8.35146	11.7041	4.63e-06	0.00100063	4.934	Up
SUN3	2.73789	8.0983	11.701	4.64e-06	0.00100063	4.93222	Up
SH3TC1	3.2219	4.65221	11.6649	4.74e-06	0.00101245	4.91078	Up
MILR1	2.78205	6.15857	11.6455	4.8e-06	0.00101413	4.89926	Up
TNFRSF10B	2.2785	11.3889	11.5389	5.12e-06	0.00105857	4.83552	Up
SEC24D	2.10396	9.49888	11.5214	5.17e-06	0.00105857	4.82497	Up
TM4SF19	2.42494	5.26935	11.5045	5.23e-06	0.00105857	4.81482	Up
IL20RB	2.92301	7.09141	11.4831	5.3e-06	0.00105857	4.80192	Up
CSRNP1	1.97873	8.4921	11.4299	5.48e-06	0.00105857	4.76964	Up
ARG2	2.72742	6.34254	11.3956	5.59e-06	0.00105857	4.74874	Up
FBXO16	2.10251	6.72453	11.367	5.69e-06	0.00105857	4.73128	Up
NFKBIZ	2.81112	7.42204	11.3359	5.81e-06	0.00105857	4.71228	Up
SQSTM1	2.3662	13.3751	11.3006	5.94e-06	0.00105857	4.69054	Up
ARRDC4	2.27695	6.87757	11.28	6.01e-06	0.00105857	4.67786	Up
C16orf45	2.04033	6.82304	11.2621	6.08e-06	0.00105857	4.6668	Up
BTG1	2.58154	11.8048	11.2505	6.12e-06	0.00105857	4.65965	Up
SLC10A7	1.99552	7.13988	11.2363	6.18e-06	0.00105857	4.65083	Up
FGF19	3.61264	10.555	11.2355	6.18e-06	0.00105857	4.65037	Up
BEX4	2.16764	6.12624	11.2261	6.22e-06	0.00105857	4.64455	Up
SEPHS2	2.39814	10.4767	11.1884	6.37e-06	0.00106821	4.62108	Up
GTPBP2	2.34781	5.22968	11.141	6.56e-06	0.00109055	4.59151	Up
BEX2	2.14225	11.3503	11.0378	7.01e-06	0.00112884	4.52662	Up
CLDN7	1.90513	11.2282	11.0117	7.13e-06	0.0011305	4.51009	Up
TMEM41B	1.90843	10.4882	10.9898	7.23e-06	0.00113785	4.49622	Up
RN7SK	2.88338	9.65936	10.9574	7.38e-06	0.00114464	4.47558	Up
UFM1	1.94841	9.91158	10.8658	7.83e-06	0.00117055	4.41694	Up
PABPC1L	3.08547	8.92246	10.8555	7.88e-06	0.00117055	4.41034	Up
TMEM114	1.91332	8.4989	10.8053	8.15e-06	0.00117606	4.37795	Up
GDF15	2.42367	12.6255	10.7732	8.32e-06	0.00117998	4.35708	Up
CDKN1A	2.23523	12.3206	10.7689	8.34e-06	0.00117998	4.35431	Up
ZFAS1	1.89858	13.5765	10.7397	8.5e-06	0.00119467	4.33534	Up
NUCB2	2.45504	11.0395	10.6084	9.27e-06	0.00128546	4.2492	Up
RELB	2.60427	6.49817	10.5716	9.5e-06	0.00128884	4.22483	Up
ATP2C2	2.52473	6.45379	10.556	9.6e-06	0.00128884	4.21446	Up
CYP2R1	2.01683	7.86749	10.4661	1.02e-05	0.00133395	4.15453	Up
IRAK2	2.13945	7.55708	10.4241	1.05e-05	0.00136364	4.12631	Up
NUPR1	1.82354	5.86982	10.2597	1.17e-05	0.00146661	4.0147	Up
KRT80	2.61372	6.37881	10.2318	1.2e-05	0.00146661	3.99553	Up
EML2	2.39013	8.61584	10.2032	1.22e-05	0.00146661	3.97589	Up
NR4A2	2.5673	9.46752	10.1933	1.23e-05	0.00146661	3.96903	Up
SERPINE1	1.83526	7.28611	10.1524	1.26e-05	0.00146661	3.9408	Up
TRPC1	1.76293	5.99073	10.1464	1.27e-05	0.00146661	3.93664	Up
PTPRM	2.15502	5.63821	10.1427	1.27e-05	0.00146661	3.93409	Up
CDCP1	1.85119	9.75121	10.135	1.28e-05	0.00146661	3.92874	Up
SDC4	2.60338	9.64806	10.0994	1.31e-05	0.00146661	3.90399	Up
CRACR2B	1.8225	6.50158	10.0838	1.32e-05	0.00146661	3.89309	Up
IFRD1	1.94309	9.78989	10.083	1.32e-05	0.00146661	3.89253	Up
IFI35	1.7462	8.52921	10.0639	1.34e-05	0.00147061	3.87919	Up
BRSK1	1.83989	8.39461	9.99674	1.41e-05	0.00150942	3.8321	Up
MAP1LC3B	2.1076	10.939	9.96529	1.44e-05	0.00152086	3.80992	Up
SLC50A1	2.07229	9.79797	9.95012	1.45e-05	0.00152546	3.7992	Up
MANF	1.87148	12.7116	9.9455	1.46e-05	0.00152546	3.79593	Up
IFFO1	1.8737	8.5388	9.92673	1.48e-05	0.00153802	3.78263	Up
GADD45A	1.87803	10.6182	9.86039	1.55e-05	0.00157337	3.73541	Up
RGS16	2.51957	4.88677	9.85827	1.55e-05	0.00157337	3.7339	Up
KLHL29	1.8354	9.22578	9.85518	1.55e-05	0.00157337	3.73169	Up
CAVIN3	2.24409	9.25041	9.82462	1.59e-05	0.00158976	3.70981	Up
MAP1B	2.26042	6.27547	9.78698	1.63e-05	0.00161738	3.68277	Up
FOXA1	2.35149	6.44442	9.77227	1.65e-05	0.0016267	3.67218	Up
WARS	2.02271	11.225	9.73072	1.7e-05	0.00166783	3.64216	Up
IDH1	1.76174	11.519	9.70486	1.73e-05	0.00168069	3.62341	Up
NMRK1	2.32533	7.0888	9.70047	1.73e-05	0.00168069	3.62022	Up
DERL2	1.73536	9.50471	9.68405	1.75e-05	0.00168732	3.60828	Up
CDH1	2.41637	10.0997	9.65612	1.79e-05	0.00170349	3.58792	Up
SELENOS	1.68942	12.1045	9.63751	1.81e-05	0.00170349	3.57432	Up
DNAJC10	1.86088	10.4166	9.63218	1.82e-05	0.00170349	3.57042	Up
MXD1	3.66272	7.07967	9.62949	1.82e-05	0.00170349	3.56845	Up
MYO5A	1.86234	7.69246	9.6189	1.84e-05	0.00170349	3.56069	Up
CYP4F2	2.46672	5.46182	9.55542	1.93e-05	0.00174348	3.51401	Up
ST6GALNAC4	2.03744	8.84959	9.55213	1.93e-05	0.00174348	3.51158	Up
THSD4	2.32429	4.5243	9.55074	1.93e-05	0.00174348	3.51056	Up
HERPUD1	1.77117	10.4915	9.52423	1.97e-05	0.00176983	3.49096	Up
JOSD1	2.02032	9.75832	9.50249	2e-05	0.00178311	3.47484	Up
GPAT3	1.67495	9.57967	9.50226	2e-05	0.00178311	3.47468	Up
TMED9	1.71069	11.7736	9.46778	2.05e-05	0.00181323	3.44903	Up
LINC00239	2.25851	7.23404	9.45979	2.06e-05	0.00181621	3.44308	Up
SEC11C	1.85374	12.2838	9.41512	2.13e-05	0.00186116	3.4097	Up
POLD4	1.98356	6.77631	9.40848	2.14e-05	0.00186253	3.40472	Up
C6orf48	2.10945	12.9362	9.40261	2.15e-05	0.00186287	3.40032	Up
MSMO1	1.89573	11.378	9.37364	2.2e-05	0.00188905	3.37855	Up
CEBPD	2.06678	9.20822	9.32335	2.28e-05	0.00192381	3.3406	Up
SSR3	1.63336	11.679	9.30993	2.31e-05	0.00192381	3.33044	Up
RBCK1	3.17636	10.2058	9.27065	2.37e-05	0.00196109	3.30061	Up
ARC	1.80832	7.18047	9.21672	2.47e-05	0.00199851	3.25945	Up
OR2A20P	1.9209	6.25079	9.17854	2.54e-05	0.00202537	3.23016	Up
MOB3C	2.03019	7.10252	9.15008	2.6e-05	0.00205365	3.20825	Up
CLCN3	1.71078	10.3557	9.12308	2.65e-05	0.00206479	3.1874	Up
LARP6	1.86301	10.2402	9.11072	2.68e-05	0.00207648	3.17783	Up
MIR1275	2.33152	5.29354	9.08835	2.72e-05	0.0021042	3.16048	Up
TMIE	1.53206	5.17046	9.07231	2.76e-05	0.00212215	3.14802	Up
GCLM	1.76222	10.8553	9.03559	2.84e-05	0.00216131	3.1194	Up
HSPA13	1.71429	8.69802	8.94927	3.03e-05	0.00224875	3.05167	Up
DNAJB11	1.69916	12.4282	8.9421	3.05e-05	0.00225318	3.04602	Up
TMEM39A	1.75577	6.71461	8.91018	3.12e-05	0.00230117	3.02079	Up
SYVN1	1.85817	9.96117	8.8714	3.22e-05	0.00233613	2.99002	Up
UBA6-AS1	1.71021	6.09687	8.86646	3.23e-05	0.00233613	2.98609	Up
ABLIM3	2.23655	6.75804	8.84065	3.29e-05	0.0023619	2.96553	Up
ICA1	2.34753	7.87736	8.81782	3.35e-05	0.00238785	2.94729	Up
FGFBP1	2.05483	7.32207	8.79149	3.42e-05	0.00241275	2.92619	Up
C1orf116	3.0693	6.85325	8.75814	3.51e-05	0.00245991	2.89939	Up
GMPPA	1.57208	10.1484	8.75044	3.53e-05	0.00246654	2.89319	Up
DDIT4	1.68939	12.2108	8.72674	3.6e-05	0.00248794	2.87406	Up
CLHC1	1.50389	6.44802	8.69954	3.68e-05	0.00249102	2.85205	Up
FNDC3B	1.53778	9.47381	8.67432	3.75e-05	0.00249102	2.83157	Up
SMIM14	2.27099	11.18	8.67114	3.76e-05	0.00249102	2.82898	Up
STX5	1.85235	10.386	8.65937	3.8e-05	0.00249102	2.81941	Up
RNU4-2	2.11323	7.12453	8.64512	3.84e-05	0.00249102	2.8078	Up
MIR302C	3.21814	6.08473	8.64498	3.84e-05	0.00249102	2.80769	Up
WFS1	1.91391	8.90875	8.64342	3.85e-05	0.00249102	2.80641	Up
SLC3A2	1.62629	11.7824	8.64021	3.86e-05	0.00249102	2.80379	Up
LINC01512	2.46931	6.52326	8.63361	3.88e-05	0.00249388	2.79841	Up
VGF	2.41576	11.1345	8.6157	3.93e-05	0.00250892	2.78376	Up
CDK2AP2	1.72943	8.86679	8.58662	4.02e-05	0.00255204	2.75993	Up
ERLEC1	1.52386	10.3257	8.56714	4.09e-05	0.00258021	2.74392	Up
STC2	1.5393	10.6773	8.56526	4.09e-05	0.00258021	2.74238	Up
C1orf122	1.78556	9.276	8.52737	4.22e-05	0.00263573	2.71113	Up
CTAGE6	1.64425	7.59481	8.52064	4.24e-05	0.00264208	2.70557	Up
EIF2AK3	1.7561	7.80086	8.5151	4.26e-05	0.0026434	2.70099	Up
SERF2	1.56279	8.20831	8.49129	4.34e-05	0.00266398	2.68126	Up
ZCWPW1	1.65787	6.36643	8.48467	4.36e-05	0.00266398	2.67576	Up
PDIA3P1	1.54545	11.9065	8.4677	4.42e-05	0.00267925	2.66166	Up
TRIM39	1.71557	7.54717	8.46316	4.44e-05	0.00267925	2.65789	Up
GOLT1A	1.82992	7.55902	8.42971	4.56e-05	0.00269054	2.62999	Up
SWI5	1.54362	9.96842	8.40766	4.64e-05	0.00270847	2.61154	Up
LYPD6B	1.548	7.08612	8.38213	4.74e-05	0.00272773	2.59013	Up
ARHGEF2	1.69488	11.0521	8.37391	4.77e-05	0.00272773	2.58321	Up
AMT	2.08719	5.52702	8.37217	4.78e-05	0.00272773	2.58175	Up
MYDGF	1.53359	11.1729	8.34697	4.88e-05	0.00275336	2.56053	Up
TNFAIP3	1.98173	4.78302	8.33562	4.92e-05	0.00276407	2.55095	Up
N4BP2L2	1.73972	8.79458	8.33184	4.94e-05	0.00276519	2.54776	Up
BEGAIN	2.6253	6.65002	8.32797	4.96e-05	0.00276656	2.54449	Up
ATP2B1-AS1	1.66297	6.0473	8.3138	5.01e-05	0.00278392	2.53251	Up
MAFG	1.54631	9.04302	8.29055	5.11e-05	0.00282168	2.5128	Up
ENTPD7	1.65992	6.82048	8.28446	5.14e-05	0.00282168	2.50763	Up
ADM2	2.23158	7.72874	8.27693	5.17e-05	0.00282404	2.50122	Up
FLNB	1.71581	10.076	8.27639	5.17e-05	0.00282404	2.50077	Up
ADGRG1	2.45944	9.97903	8.25619	5.26e-05	0.00285056	2.48357	Up
NFKBIA	1.95089	11.0857	8.22836	5.38e-05	0.00289417	2.45982	Up
NFKB2	1.9258	8.07452	8.22515	5.39e-05	0.00289439	2.45708	Up
SP140	1.5778	5.20455	8.20791	5.47e-05	0.00291227	2.44232	Up
CTHRC1	2.34805	9.25603	8.20162	5.5e-05	0.00291385	2.43693	Up
LIPG	1.88028	5.80713	8.19185	5.54e-05	0.00292365	2.42854	Up
FBXO32	2.06855	7.59692	8.18413	5.58e-05	0.0029267	2.42191	Up
TMEM45A	2.11723	8.25137	8.16803	5.65e-05	0.00294259	2.40807	Up
SDSL	1.72512	9.56921	8.16152	5.68e-05	0.00294259	2.40246	Up
CADPS2	1.57632	7.78274	8.13898	5.79e-05	0.00297412	2.38302	Up
CLDN15	1.86553	7.6545	8.13572	5.81e-05	0.00297412	2.38021	Up
TPTE2	2.13571	5.44014	8.12519	5.86e-05	0.00298308	2.37111	Up
ESRP1	1.57772	7.54166	8.1219	5.87e-05	0.00298308	2.36826	Up
ZNF697	1.62064	6.05784	8.11968	5.88e-05	0.00298308	2.36634	Up
KMT5B	1.50978	7.44655	8.1014	5.98e-05	0.00302162	2.3505	Up
NIT1	1.60846	6.55122	8.08896	6.04e-05	0.00302991	2.33971	Up
CD55	2.31834	9.30444	8.06249	6.17e-05	0.00304802	2.31668	Up
SRPRB	1.57612	10.2489	8.02535	6.37e-05	0.00310603	2.28425	Up
ZNF621	1.68491	8.56908	8.02322	6.38e-05	0.00310603	2.28239	Up
BTC	1.99136	5.78789	7.95269	6.77e-05	0.00321486	2.22041	Up
ARFGAP3	1.65237	8.68618	7.88509	7.17e-05	0.00329641	2.16053	Up
HSP90B3P	1.88468	10.623	7.87408	7.24e-05	0.00330264	2.15073	Up
SSR4	1.62376	12.1913	7.86239	7.31e-05	0.00332007	2.14032	Up
NFIL3	1.98413	10.0379	7.77	7.92e-05	0.00346431	2.05751	Up
CD34	2.11148	5.68317	7.75879	8e-05	0.00347986	2.0474	Up
SMPDL3B	1.54644	7.37842	7.75506	8.02e-05	0.00347986	2.04403	Up
GLRX	1.65434	11.4658	7.72569	8.23e-05	0.00350845	2.01747	Up
PPP1R37	1.64118	4.42579	7.71096	8.33e-05	0.00353206	2.00412	Up
NXPE3	1.58814	3.89975	7.69672	8.44e-05	0.00356168	1.99119	Up
PHLDA2	1.60257	8.98868	7.66516	8.67e-05	0.00364637	1.96245	Up
ABCC3	2.42896	8.47304	7.65849	8.72e-05	0.00365301	1.95637	Up
GADD45G	1.65412	3.69541	7.65146	8.78e-05	0.00366821	1.94995	Up
ELL2	1.76016	8.35346	7.63415	8.91e-05	0.00369475	1.93411	Up
PLTP	1.85176	6.35825	7.62264	9e-05	0.00371602	1.92357	Up
SELENOM	1.78505	10.3965	7.6201	9.02e-05	0.00371602	1.92124	Up
STARD4	1.63202	6.24955	7.61192	9.09e-05	0.00371602	1.91373	Up
LURAP1L	2.9464	5.51667	7.56009	9.51e-05	0.00380201	1.86601	Up
FAM214B	1.8138	7.3123	7.55966	9.52e-05	0.00380201	1.86561	Up
DYSF	1.73304	5.1118	7.50185	0.000100165	0.00389579	1.81204	Up
STK19	2.07111	8.55633	7.50183	0.000100167	0.00389579	1.81203	Up
BLOC1S2	1.99216	7.28536	7.49823	0.000100488	0.00389579	1.80867	Up
PEAR1	3.07619	6.54162	7.48602	0.000101585	0.00390734	1.79731	Up
GEM	1.56633	7.58827	7.4796	0.000102168	0.00391737	1.79133	Up
CERCAM	2.30192	9.28352	7.47225	0.000102839	0.0039212	1.78448	Up
LAMC2	1.77153	6.32796	7.46828	0.000103204	0.0039212	1.78077	Up
CRELD2	2.29335	10.9181	7.439	0.00010594	0.00396753	1.75338	Up
BHLHE40	2.20595	10.5941	7.4268	0.000107103	0.0039897	1.74195	Up
NANS	1.52833	9.25516	7.40997	0.000108732	0.00402174	1.72614	Up
U2AF1L4	2.2026	6.32545	7.40727	0.000108996	0.00402439	1.72361	Up
ALPK1	1.92695	7.10931	7.39673	0.000110032	0.00404128	1.71369	Up
GOLGB1	1.92708	8.64207	7.35586	0.000114158	0.00411604	1.67513	Up
WFDC21P	2.03126	6.47779	7.34781	0.000114992	0.00412217	1.6675	Up
MCF2L-AS1	2.24441	6.10545	7.32905	0.000116959	0.0041784	1.64972	Up
IRF7	2.11875	7.67219	7.3199	0.000117932	0.00418469	1.64103	Up
PSAP	1.76118	12.7049	7.31345	0.000118623	0.00418469	1.63491	Up
TINF2	1.94888	7.8305	7.31345	0.000118624	0.00418469	1.6349	Up
OCIAD2	1.50344	11.2391	7.29154	0.000121007	0.00421876	1.61405	Up
MIR330	1.65013	7.16792	7.22664	0.000128387	0.00429358	1.55194	Up
SLC22A15	2.71148	6.2647	7.21843	0.000129355	0.00431219	1.54406	Up
CTSL	1.62991	11.0378	7.19741	0.000131874	0.00434895	1.52382	Up
ZBTB11-AS1	1.53628	6.2507	7.19146	0.000132596	0.00436461	1.51808	Up
ANKRD24	1.6712	5.9595	7.1855	0.000133324	0.00437482	1.51234	Up
HID1	1.9807	7.16698	7.17739	0.000134322	0.00440069	1.5045	Up
SH3KBP1	1.53482	11.2946	7.15824	0.000136713	0.00443049	1.48597	Up
COL7A1	1.64802	5.97437	7.15462	0.000137171	0.00443158	1.48247	Up
PPIL6	1.99889	5.83163	7.151	0.000137628	0.00443696	1.47897	Up
SMOX	1.91834	8.32989	7.14609	0.000138254	0.00443919	1.4742	Up
LRRC49	2.12914	7.37276	7.10402	0.000143743	0.00454355	1.4333	Up
DUSP5P1	1.81081	4.94637	7.1026	0.000143932	0.00454355	1.43192	Up
ARRDC3	1.9169	6.89053	7.09369	0.000145128	0.00456194	1.42322	Up
EXOC6B	1.71624	6.05308	7.04504	0.000151852	0.00468883	1.37561	Up
GOLGA2P10	1.81582	7.76589	7.01731	0.000155841	0.00473162	1.34835	Up
TRIB3	1.97897	11.4224	7.01089	0.00015678	0.00473162	1.34203	Up
TMEM79	1.58676	6.83931	6.98968	0.000159931	0.00476946	1.32109	Up
TMEM127	1.67766	5.68214	6.98199	0.00016109	0.00478358	1.3135	Up
LOC100506548	1.52442	8.80333	6.96736	0.000163322	0.00482932	1.29902	Up
PRAMEF14	1.67904	5.57748	6.96027	0.000164417	0.00485481	1.29199	Up
PANX2	3.27518	8.30241	6.94659	0.000166551	0.00490402	1.27842	Up
PTK6	1.67244	5.21696	6.92205	0.000170459	0.00497706	1.25401	Up
CLBA1	1.54826	7.11161	6.91393	0.000171774	0.00498763	1.24592	Up
ABHD4	1.53384	5.86855	6.903	0.000173563	0.00501781	1.23501	Up
LAMB2	1.56544	7.00632	6.89156	0.000175457	0.00503866	1.22358	Up
OLAH	2.76753	5.23952	6.87866	0.000177621	0.0050523	1.21067	Up
ORAI1	1.52608	7.1542	6.87548	0.000178159	0.00505558	1.20748	Up
GPR108	1.66708	8.01416	6.87512	0.000178219	0.00505558	1.20713	Up
ZHX2	1.74441	7.20232	6.85679	0.000181357	0.00511125	1.18874	Up
SLC35F6	1.97845	6.87566	6.85408	0.000181826	0.00511125	1.18602	Up
IER3	1.6651	13.7859	6.85067	0.000182417	0.00511232	1.1826	Up
AKR1B10	2.49387	4.99998	6.79096	0.000193142	0.00531331	1.1224	Up
WDR45	2.24167	7.12454	6.76783	0.000197485	0.00538326	1.09896	Up
PPM1M	1.50696	7.93617	6.76464	0.000198092	0.00538579	1.09572	Up
ACSS2	1.79317	10.1191	6.71675	0.000207466	0.00551181	1.04697	Up
LOC155060	1.5864	6.50606	6.65041	0.000221279	0.00564935	0.978962	Up
CLIP4	2.09595	6.76736	6.60862	0.000230503	0.00582096	0.935852	Up
NT5E	1.52738	10.0495	6.59508	0.000233584	0.00585151	0.921832	Up
PLEKHF1	1.56097	7.0521	6.59471	0.000233669	0.00585151	0.921447	Up
MAFF	1.97175	6.9917	6.57489	0.000238262	0.00590998	0.900891	Up
GLIS3	1.94881	6.17002	6.53634	0.000247489	0.00602464	0.860759	Up
HEY1	1.97149	4.80451	6.51373	0.000253087	0.00613238	0.837129	Up
NDRG1	2.32637	11.3218	6.50503	0.000255276	0.00616402	0.828027	Up
LRRC41	1.54183	9.26125	6.45428	0.000268486	0.00635114	0.774704	Up
SPRR2F	3.17047	5.36481	6.43633	0.00027334	0.00642242	0.755761	Up
ZSWIM8	1.72518	8.49835	6.42495	0.000276467	0.0064402	0.743735	Up
CELSR3	1.61256	6.37992	6.41958	0.000277955	0.00645121	0.738058	Up
ERO1B	2.29809	5.13389	6.40718	0.000281429	0.00648868	0.724924	Up
SPACA9	1.7331	7.46877	6.36996	0.00029215	0.0066018	0.685383	Up
IL32	2.06753	5.92161	6.35499	0.00029659	0.00663956	0.669426	Up
BLVRB	1.88536	10.5529	6.35411	0.000296853	0.00663956	0.668487	Up
MICAL2	1.8371	5.76301	6.26171	0.000326001	0.00695701	0.569366	Up
TSPAN31	1.55105	7.76933	6.26048	0.000326412	0.00695869	0.568033	Up
KRT16P3	1.55734	5.73835	6.24299	0.000332287	0.00703381	0.549144	Up
ALOX12B	1.71529	5.50834	6.2334	0.000335559	0.00708736	0.538771	Up
CDKN2B	1.97254	7.3684	6.22951	0.000336899	0.00709556	0.53455	Up
ZFP36	1.87704	10.2393	6.18661	0.000352047	0.00726119	0.487972	Up
CD68	1.54454	8.59991	6.16558	0.000359751	0.00734769	0.465044	Up
PIP5KL1	1.70918	6.13491	6.1601	0.000361787	0.00736692	0.459065	Up
CDK5RAP3	1.76953	9.19325	6.15848	0.000362395	0.00736692	0.457284	Up
LAT2	2.50397	6.26666	6.1493	0.000365844	0.00738119	0.44725	Up
INAVA	1.74166	7.30568	6.1403	0.00036926	0.00741269	0.437403	Up
VPS9D1	2.65993	5.69201	6.0907	0.000388736	0.0076129	0.382936	Up
SLC2A3	2.61327	9.12564	6.04908	0.000405965	0.00774032	0.33697	Up
SLC6A9	2.23323	6.46779	6.02064	0.000418226	0.00788071	0.305423	Up
FAM110C	1.52569	5.58419	5.97026	0.000440965	0.00813455	0.24928	Up
SEZ6L2	1.64682	9.35291	5.95636	0.000447479	0.00821031	0.233727	Up
GOLGA8S	2.15848	5.1571	5.90985	0.000470058	0.00841622	0.181506	Up
SEMA4B	1.54591	8.30999	5.90812	0.000470926	0.00841622	0.179548	Up
HIST1H2BD	2.02886	8.63199	5.89682	0.000476611	0.00843038	0.166818	Up
PLA2G4C	2.71636	5.96454	5.89494	0.000477564	0.00843038	0.164698	Up
HKDC1	2.45672	6.40234	5.87318	0.000488759	0.00854818	0.14011	Up
REPS2	1.53017	5.46147	5.82004	0.000517334	0.00886976	0.0798085	Up
SHC4	1.67092	4.12652	5.81402	0.000520689	0.00887856	0.0729476	Up
PDE2A	2.05502	5.31534	5.80686	0.000524707	0.00888732	0.0647887	Up
SNCG	1.55737	6.66161	5.80127	0.000527868	0.0089248	0.0584113	Up
AKR1C3	2.79722	5.85174	5.80017	0.000528494	0.0089248	0.0571548	Up
NINJ1	1.59415	10.2803	5.77206	0.000544735	0.00905082	0.0250212	Up
MPL	1.96071	4.36465	5.76869	0.000546721	0.00905401	0.0211577	Up
IRF1	2.56069	9.11621	5.72492	0.000573232	0.0093975	-0.0291191	Up
TFE3	1.94092	5.93404	5.71719	0.000578066	0.00943242	-0.0380361	Up
KRT7	1.65398	5.06812	5.66612	0.000611119	0.00984137	-0.0970909	Up
EDEM1	1.53729	6.82408	5.64568	0.000624937	0.00997945	-0.12084	Up
ZC3H12A	1.6561	4.83309	5.63644	0.000631292	0.0100419	-0.131588	Up
SLC22A18	1.96262	8.2268	5.62853	0.000636792	0.0101148	-0.140803	Up
FYN	1.7708	7.09562	5.59553	0.000660317	0.0103366	-0.179342	Up
TIMP1	1.74585	13.0753	5.57558	0.000675002	0.0104455	-0.20271	Up
FAM86DP	1.76478	6.58616	5.57481	0.000675575	0.0104455	-0.203612	Up
FOSB	1.75281	6.65655	5.54893	0.000695193	0.0106362	-0.234028	Up
EVI5L	1.75202	9.18944	5.54849	0.000695532	0.0106362	-0.234546	Up
CDH15	2.08635	6.74726	5.54654	0.000697034	0.0106402	-0.236839	Up
PAXIP1-AS2	2.01686	5.52475	5.5395	0.000702497	0.0106512	-0.245134	Up
TMEM91	1.85536	5.53236	5.51328	0.000723252	0.0108152	-0.276075	Up
RUSC2	1.95961	5.38831	5.4873	0.000744485	0.0109759	-0.306825	Up
KRT16	1.7375	5.39742	5.4766	0.000753434	0.0110429	-0.319525	Up
FXYD4	1.67552	3.95991	5.46828	0.000760468	0.0111206	-0.329401	Up
IFIT2	2.33754	7.04799	5.43997	0.000784968	0.0113702	-0.363105	Up
TMC4	1.7601	6.71498	5.42779	0.000795774	0.0114263	-0.377638	Up
CCDC171	1.8058	5.25585	5.37054	0.000848828	0.0119263	-0.446246	Up
OS9	1.52441	6.96326	5.34547	0.000873286	0.0120828	-0.476446	Up
GTF2IRD2P1	1.68203	5.31048	5.31392	0.000905164	0.0123935	-0.514564	Up
KLHL35	1.81274	6.61208	5.31114	0.000908038	0.0124166	-0.517935	Up
MGLL	1.51577	6.00555	5.25198	0.000971577	0.0128566	-0.589847	Up
