# Supplementary material for: FBXO5-mediated RNF183 degradation prevents endoplasmic reticulum stress-induced apoptosis and promotes colon cancer progression
Source: Cell Death Dis. 2024 Jan 11;15(1):33. doi: 10.1038/s41419-024-06421-2 (PMC10784456; doi:10.1038/s41419-024-06421-2)
Supplement: Supplementary file 3 — Supplementary Table2 [file 41419_2024_6421_MOESM3_ESM.xlsx]

## Sheet: GSE41666Down
Table S2.The list of TG-downregulated genes.
NOTE:GSE41666, log2FC<-1.5,P<0.001
Gene	logFC	AveExpr	t	P.Value	adj.P.Val	B	threshold
TMSB15A	-5.71145	6.5093	-23.2114	3.22e-08	0.000224467	9.19628	Down
HAS3	-3.48835	7.61805	-17.9425	2.12e-07	0.000444482	7.7375	Down
SLC29A1	-3.21053	7.05809	-17.2155	2.87e-07	0.000500782	7.48385	Down
TMSB15B	-3.44982	6.54841	-16.6877	3.6e-07	0.000522428	7.28983	Down
CYP24A1	-6.10257	7.60882	-16.5989	3.74e-07	0.000522428	7.25635	Down
DKK1	-3.71885	10.0423	-15.6402	5.77e-07	0.000621638	6.87804	Down
ID2	-3.36656	9.60006	-14.6711	9.16e-07	0.000673032	6.4622	Down
KITLG	-2.56665	11.6436	-14.4894	1e-06	0.000673032	6.3802	Down
SOX4	-2.66613	8.92242	-13.8587	1.38e-06	0.000673032	6.0848	Down
REEP1	-2.24952	6.49809	-13.3538	1.8e-06	0.000729947	5.83572	Down
MCM2	-4.68729	7.67938	-13.2132	1.95e-06	0.000729947	5.76425	Down
MCM4	-3.96334	8.42694	-13.1386	2.03e-06	0.000729947	5.72599	Down
CENPP	-2.35288	4.27563	-13.1319	2.03e-06	0.000729947	5.72255	Down
CPOX	-2.3627	11.5996	-13.1121	2.06e-06	0.000729947	5.71231	Down
BMP4	-2.84467	9.23822	-13.1117	2.06e-06	0.000729947	5.71212	Down
ACP7	-2.33499	7.22699	-12.8902	2.32e-06	0.000797738	5.59648	Down
ST3GAL6	-2.88547	5.39854	-12.6507	2.66e-06	0.000857998	5.46873	Down
MARCKSL1	-2.61274	9.59652	-12.6469	2.66e-06	0.000857998	5.46671	Down
RGS2	-3.339	8.82356	-12.52	2.86e-06	0.000901832	5.39778	Down
UNG	-2.26416	10.6185	-12.2984	3.25e-06	0.000929395	5.27546	Down
IL17RB	-2.17011	6.32567	-12.2812	3.29e-06	0.000929395	5.26583	Down
CA2	-2.3817	9.04255	-12.2536	3.34e-06	0.00093182	5.2504	Down
STMN1	-2.82235	9.05661	-12.138	3.57e-06	0.000934602	5.18525	Down
POLD1	-2.67529	6.61752	-12.0668	3.72e-06	0.000950925	5.14472	Down
PDE4B	-2.53731	6.34193	-11.8944	4.13e-06	0.000979892	5.04551	Down
POLE2	-2.85728	8.2368	-11.7746	4.43e-06	0.000998212	4.97558	Down
HELLS	-3.30606	7.45604	-11.5203	5.18e-06	0.00105857	4.82435	Down
NR2F2	-2.40688	9.53894	-11.4777	5.32e-06	0.00105857	4.79864	Down
HIST1H2BF	-2.98219	4.78537	-11.4105	5.54e-06	0.00105857	4.75783	Down
CDCA7	-3.0901	9.3558	-11.3367	5.8e-06	0.00105857	4.71273	Down
PM20D2	-2.2643	8.36303	-11.307	5.91e-06	0.00105857	4.69451	Down
NME4	-2.52038	9.01495	-11.2782	6.02e-06	0.00105857	4.67674	Down
MCMBP	-2.24643	6.23258	-11.2463	6.14e-06	0.00105857	4.65704	Down
RAPGEF5	-2.18299	6.43522	-11.2342	6.19e-06	0.00105857	4.64958	Down
RFC2	-2.21818	7.42413	-11.2293	6.21e-06	0.00105857	4.64653	Down
TMEM19	-2.2618	6.52447	-11.1862	6.38e-06	0.00106821	4.61975	Down
CTXN1	-2.58248	10.0241	-11.0976	6.75e-06	0.00111219	4.56434	Down
CRYZ	-2.04354	9.49778	-11.0756	6.84e-06	0.00111914	4.55045	Down
ZCCHC12	-3.12924	3.88894	-11.0519	6.95e-06	0.00112736	4.53555	Down
PCNA	-2.3592	11.6358	-11.0161	7.11e-06	0.0011305	4.51291	Down
FGFR3	-2.34375	7.87132	-10.9583	7.38e-06	0.00114464	4.47616	Down
COLGALT1	-1.86417	9.24864	-10.9251	7.54e-06	0.00116012	4.45498	Down
SAC3D1	-1.8802	9.69909	-10.8851	7.73e-06	0.00117055	4.42937	Down
SOX9	-2.27372	8.80138	-10.8708	7.81e-06	0.00117055	4.4202	Down
TUBB4A	-2.13135	7.6019	-10.8673	7.82e-06	0.00117055	4.41792	Down
PRIM1	-2.52	9.56006	-10.8359	7.99e-06	0.00117606	4.3977	Down
E2F8	-2.28866	4.31726	-10.8206	8.07e-06	0.00117606	4.38781	Down
UHRF1	-3.402	10.0115	-10.8072	8.14e-06	0.00117606	4.37913	Down
MCOLN2	-1.91875	7.15263	-10.7896	8.23e-06	0.00117998	4.36772	Down
CKB	-2.47678	10.1005	-10.6627	8.95e-06	0.00124843	4.28492	Down
GNAI1	-2.16565	7.63898	-10.594	9.36e-06	0.00128884	4.23963	Down
PDP1	-1.97298	11.216	-10.5714	9.5e-06	0.00128884	4.22473	Down
CYP4F22	-2.63169	5.03042	-10.5555	9.6e-06	0.00128884	4.21412	Down
CBX2	-2.08374	7.93984	-10.5267	9.79e-06	0.00130546	4.19497	Down
PRPS2	-2.13266	9.22978	-10.4981	9.98e-06	0.00132222	4.17591	Down
NASP	-1.9938	6.38326	-10.4838	1.01e-05	0.00132654	4.16635	Down
SPAG5	-1.82838	6.50691	-10.4051	1.06e-05	0.00137275	4.11346	Down
RBM24	-2.04685	5.78155	-10.3872	1.08e-05	0.00138089	4.1014	Down
OSGEPL1	-1.87792	6.46957	-10.3614	1.09e-05	0.00139665	4.08392	Down
MCM6	-1.92333	10.9456	-10.2835	1.15e-05	0.00146362	4.03093	Down
LIMCH1	-1.86026	4.95667	-10.2705	1.16e-05	0.00146661	4.02206	Down
NUDT1	-2.57471	8.10552	-10.2379	1.19e-05	0.00146661	3.99976	Down
NECTIN3	-1.78811	9.36723	-10.2365	1.19e-05	0.00146661	3.99876	Down
MCM10	-3.19614	8.53689	-10.1602	1.26e-05	0.00146661	3.94619	Down
NTHL1	-1.91498	7.58609	-10.1501	1.26e-05	0.00146661	3.93917	Down
DSCC1	-2.45057	9.13651	-10.1488	1.27e-05	0.00146661	3.93829	Down
CENPQ	-2.61142	7.11004	-10.1444	1.27e-05	0.00146661	3.93527	Down
NCAPD3	-2.1992	7.20293	-10.1297	1.28e-05	0.00146661	3.92507	Down
BLM	-3.02893	6.44573	-10.1194	1.29e-05	0.00146661	3.91787	Down
STOM	-2.0097	8.2026	-10.1119	1.3e-05	0.00146661	3.91265	Down
HIBCH	-1.95581	9.05561	-10.1024	1.31e-05	0.00146661	3.90605	Down
CENPU	-2.44805	6.13013	-10.0971	1.31e-05	0.00146661	3.90238	Down
FANCA	-1.9025	5.86997	-10.088	1.32e-05	0.00146661	3.89601	Down
MARC1	-2.45044	6.99555	-10.0752	1.33e-05	0.00146678	3.8871	Down
E2F2	-3.03107	7.84992	-10.0547	1.35e-05	0.00147231	3.87277	Down
SKP2	-2.28459	9.80258	-10.0226	1.38e-05	0.00149782	3.85026	Down
WDHD1	-2.13286	6.52727	-10.015	1.39e-05	0.00149796	3.84496	Down
CHAF1A	-3.67905	5.45534	-9.97061	1.43e-05	0.00152086	3.81367	Down
HPF1	-2.09173	8.59977	-9.96414	1.44e-05	0.00152086	3.8091	Down
DTL	-2.76299	7.32843	-9.88157	1.52e-05	0.00157337	3.75052	Down
TMEM171	-1.97548	4.67145	-9.86718	1.54e-05	0.00157337	3.74026	Down
TYMS	-2.69662	11.3102	-9.85282	1.56e-05	0.00157337	3.73	Down
GMNN	-2.99014	9.47296	-9.82504	1.59e-05	0.00158976	3.71012	Down
RAC3	-2.68025	8.20514	-9.7975	1.62e-05	0.00161296	3.69034	Down
GGH	-1.97645	10.0643	-9.72242	1.71e-05	0.00166992	3.63615	Down
MSH6	-1.79788	10.2388	-9.68215	1.76e-05	0.00168732	3.60689	Down
DNAAF3	-1.69613	8.81491	-9.65458	1.79e-05	0.00170349	3.58679	Down
LRRC26	-2.15552	6.4307	-9.63025	1.82e-05	0.00170349	3.56901	Down
MCM3	-2.30669	11.707	-9.61999	1.84e-05	0.00170349	3.56149	Down
AXIN2	-2.41602	6.93869	-9.61203	1.85e-05	0.00170443	3.55566	Down
PCYOX1L	-1.9389	7.22836	-9.57611	1.9e-05	0.00174168	3.52926	Down
ARHGEF39	-2.49429	6.46046	-9.5567	1.92e-05	0.00174348	3.51495	Down
PARD6G	-1.71183	7.06319	-9.4732	2.04e-05	0.00181323	3.45307	Down
GALNT18	-2.61131	6.05172	-9.42644	2.12e-05	0.00185345	3.41817	Down
ARMC4	-1.85145	6.59698	-9.37255	2.2e-05	0.00188905	3.37773	Down
MAOB	-2.98548	6.40585	-9.36452	2.21e-05	0.00189253	3.37169	Down
SLC39A10	-2.42043	7.12238	-9.35461	2.23e-05	0.00189872	3.36421	Down
DCK	-2.11898	8.45757	-9.31629	2.3e-05	0.00192381	3.33526	Down
MTUS1	-2.11376	7.22325	-9.31506	2.3e-05	0.00192381	3.33432	Down
MSH2	-2.00591	8.1848	-9.30683	2.31e-05	0.00192381	3.32809	Down
MTSS1	-1.837	6.36271	-9.30443	2.32e-05	0.00192381	3.32627	Down
MIS18BP1	-2.73576	7.98185	-9.26805	2.38e-05	0.00196109	3.29863	Down
LIG1	-2.068	7.26536	-9.2587	2.4e-05	0.00196659	3.29151	Down
CDC7	-2.36708	8.51637	-9.2538	2.4e-05	0.00196659	3.28777	Down
PHLPP2	-2.00243	4.92504	-9.23473	2.44e-05	0.00198707	3.27322	Down
PRAME	-2.20389	7.34956	-9.2237	2.46e-05	0.00199579	3.26479	Down
VSNL1	-2.35449	6.05165	-9.18744	2.53e-05	0.00202363	3.237	Down
ARHGAP11B	-2.07185	5.63124	-9.1864	2.53e-05	0.00202363	3.23619	Down
TESC	-2.12647	7.76533	-9.18475	2.53e-05	0.00202363	3.23493	Down
CDK2	-2.25845	9.41101	-9.17323	2.55e-05	0.00202578	3.22607	Down
CCDC34	-1.94532	9.70738	-9.13581	2.63e-05	0.00206001	3.19723	Down
SHPK	-2.22386	8.93108	-9.13425	2.63e-05	0.00206001	3.19603	Down
SLC7A2	-3.10254	5.30851	-9.13108	2.64e-05	0.00206001	3.19357	Down
CTSC	-1.95694	7.47171	-9.06007	2.78e-05	0.00213415	3.13849	Down
SLBP	-1.54666	10.8929	-9.03389	2.84e-05	0.00216131	3.11807	Down
BUB1B	-2.40466	8.09764	-9.02273	2.86e-05	0.00217189	3.10935	Down
MCM7	-2.02287	11.5189	-8.97704	2.97e-05	0.0022329	3.07353	Down
FAM122B	-2.12503	9.53948	-8.96878	2.98e-05	0.0022329	3.06704	Down
RAD54B	-2.2255	7.22487	-8.96777	2.99e-05	0.0022329	3.06625	Down
DDX46	-1.73679	7.53915	-8.96774	2.99e-05	0.0022329	3.06622	Down
RAB29	-2.0348	6.50971	-8.95778	3.01e-05	0.00224204	3.05838	Down
PTMA	-1.6663	12.8561	-8.89157	3.17e-05	0.00231758	3.00604	Down
SAP30	-1.87744	8.74757	-8.89139	3.17e-05	0.00231758	3.0059	Down
SAPCD2	-2.69877	8.529	-8.88737	3.18e-05	0.00231758	3.00271	Down
TGM2	-2.71107	5.95593	-8.86365	3.24e-05	0.00233613	2.98385	Down
ENC1	-2.41942	7.42477	-8.84906	3.27e-05	0.00235458	2.97223	Down
TMEM14A	-1.74086	9.71791	-8.82453	3.34e-05	0.00238353	2.95265	Down
EHMT2	-1.78884	6.29894	-8.81233	3.37e-05	0.00238996	2.94289	Down
MCM5	-2.9818	8.71114	-8.79173	3.42e-05	0.00241275	2.92639	Down
PCOLCE2	-1.54024	6.96651	-8.77409	3.47e-05	0.00243755	2.91222	Down
TBCD	-1.89078	8.08551	-8.7336	3.58e-05	0.00248794	2.87959	Down
PTGFRN	-1.79979	8.60076	-8.72799	3.6e-05	0.00248794	2.87507	Down
LRP3	-1.5939	8.04645	-8.71953	3.62e-05	0.00248833	2.86823	Down
HSPA4L	-1.88479	7.31954	-8.71633	3.63e-05	0.00248833	2.86564	Down
ANLN	-2.9883	8.76166	-8.71355	3.64e-05	0.00248833	2.86339	Down
SLC16A10	-2.50115	6.59259	-8.70986	3.65e-05	0.00248833	2.8604	Down
WNT10B	-2.14695	5.13094	-8.7001	3.68e-05	0.00249102	2.85249	Down
PFAS	-2.03162	8.41721	-8.6887	3.71e-05	0.00249102	2.84325	Down
CGNL1	-2.64892	5.53035	-8.68025	3.74e-05	0.00249102	2.83639	Down
UBE2T	-2.14871	10.1223	-8.66629	3.78e-05	0.00249102	2.82504	Down
SCD5	-1.7994	7.39894	-8.66479	3.78e-05	0.00249102	2.82382	Down
GINS4	-2.08131	6.28455	-8.66411	3.78e-05	0.00249102	2.82327	Down
HPCAL4	-1.82515	6.54541	-8.65283	3.82e-05	0.00249102	2.81408	Down
SPR	-1.80751	8.85646	-8.64852	3.83e-05	0.00249102	2.81057	Down
HCFC1R1	-1.75718	10.6257	-8.64109	3.85e-05	0.00249102	2.80451	Down
PKIA	-2.22539	5.69211	-8.63099	3.88e-05	0.00249388	2.79626	Down
ATAD2	-2.90686	9.10414	-8.62282	3.91e-05	0.00250241	2.78959	Down
ALDH1A3	-2.17438	9.81662	-8.60324	3.97e-05	0.00252617	2.77356	Down
HS6ST2	-1.65565	7.94608	-8.55411	4.13e-05	0.00259546	2.7332	Down
KIF15	-2.26432	7.20515	-8.52989	4.21e-05	0.00263573	2.71322	Down
DUT	-3.18261	7.08715	-8.51262	4.27e-05	0.0026434	2.69893	Down
FAM210B	-1.85949	7.07639	-8.50569	4.29e-05	0.00265029	2.6932	Down
ITGB3BP	-2.45404	8.60764	-8.48955	4.35e-05	0.00266398	2.67981	Down
GPD2	-1.70392	7.73088	-8.48539	4.36e-05	0.00266398	2.67636	Down
PPT1	-1.67857	10.362	-8.4703	4.42e-05	0.00267925	2.66382	Down
SESTD1	-2.11986	6.73032	-8.46382	4.44e-05	0.00267925	2.65843	Down
RFC5	-2.45374	10.1487	-8.45738	4.46e-05	0.00268403	2.65307	Down
SNTB2	-1.62078	7.57365	-8.45345	4.48e-05	0.00268484	2.64979	Down
NR2F1	-2.6193	8.88795	-8.44312	4.51e-05	0.0026862	2.64118	Down
LRRCC1	-2.14844	7.83643	-8.44235	4.52e-05	0.0026862	2.64054	Down
NRGN	-3.20236	6.72883	-8.44085	4.52e-05	0.0026862	2.63929	Down
TMEM106C	-1.70349	10.2529	-8.4387	4.53e-05	0.0026862	2.63749	Down
ELFN2	-2.33786	6.17751	-8.4352	4.54e-05	0.0026862	2.63457	Down
CCDC77	-1.60065	8.27928	-8.42332	4.59e-05	0.00269688	2.62465	Down
PDSS1	-1.91468	8.7438	-8.41803	4.61e-05	0.00270088	2.62022	Down
LY6E	-1.76992	10.9383	-8.40822	4.64e-05	0.00270847	2.61201	Down
HASPIN	-2.04533	5.43109	-8.39148	4.71e-05	0.00272773	2.59798	Down
MTBP	-2.36053	6.98293	-8.37839	4.76e-05	0.00272773	2.58698	Down
TUBD1	-1.78052	7.72332	-8.37481	4.77e-05	0.00272773	2.58398	Down
FHOD3	-1.63231	4.32534	-8.37094	4.79e-05	0.00272773	2.58072	Down
GOLM1	-1.77795	7.50492	-8.36572	4.81e-05	0.00272773	2.57633	Down
ATP11C	-1.56399	7.66448	-8.36363	4.81e-05	0.00272773	2.57457	Down
TYMSOS	-1.98949	6.82165	-8.36177	4.82e-05	0.00272773	2.573	Down
POLR3K	-1.72925	7.54909	-8.3146	5.01e-05	0.00278392	2.53319	Down
ZNF618	-1.95692	6.12805	-8.28601	5.13e-05	0.00282168	2.50894	Down
SNRNP25	-1.86629	8.9204	-8.25887	5.24e-05	0.00285056	2.48585	Down
CENPM	-2.8455	8.26647	-8.25095	5.28e-05	0.00285548	2.47911	Down
GAS6	-2.16479	8.5041	-8.24393	5.31e-05	0.00286464	2.47312	Down
NET1	-1.84491	9.40051	-8.20534	5.48e-05	0.00291227	2.44012	Down
FPR1	-1.60975	5.21672	-8.18904	5.56e-05	0.00292365	2.42613	Down
ATP6V1C1	-1.50577	7.85814	-8.18842	5.56e-05	0.00292365	2.4256	Down
NOP56	-1.50924	12.0709	-8.17696	5.61e-05	0.00293679	2.41575	Down
TRIP13	-2.12589	9.31485	-8.16234	5.68e-05	0.00294259	2.40317	Down
SMC2	-2.08469	6.82966	-8.15961	5.69e-05	0.00294259	2.40082	Down
TAMM41	-1.70041	7.66446	-8.1357	5.81e-05	0.00297412	2.38019	Down
FOXN3	-1.80877	8.16095	-8.13497	5.81e-05	0.00297412	2.37956	Down
AK4	-1.52945	9.44835	-8.11982	5.88e-05	0.00298308	2.36646	Down
VRK1	-2.14737	8.32443	-8.09686	6e-05	0.00302254	2.34656	Down
NRARP	-1.53495	7.77979	-8.09527	6.01e-05	0.00302254	2.34518	Down
KIF18A	-2.45213	8.14568	-8.08662	6.05e-05	0.00302991	2.33767	Down
POLA2	-2.30374	7.51653	-8.08003	6.08e-05	0.00303744	2.33194	Down
ZNF85	-2.47681	3.67266	-8.07795	6.09e-05	0.00303744	2.33014	Down
MALL	-2.09623	10.9672	-8.06689	6.15e-05	0.00304802	2.32051	Down
CCNE2	-3.46362	7.34982	-8.064	6.17e-05	0.00304802	2.31799	Down
RNF43	-2.36748	5.37286	-8.06385	6.17e-05	0.00304802	2.31786	Down
NMU	-3.29604	9.94128	-8.05087	6.23e-05	0.00306606	2.30655	Down
BLOC1S1	-1.55212	9.20399	-8.02058	6.39e-05	0.00310603	2.28007	Down
RPP25	-1.89414	5.39306	-8.01617	6.42e-05	0.00311036	2.27622	Down
SHMT1	-1.80146	8.24709	-8.00446	6.48e-05	0.00313399	2.26595	Down
TRIM59	-1.52906	5.90995	-7.98157	6.61e-05	0.00318778	2.24585	Down
MND1	-2.65455	8.55093	-7.97191	6.66e-05	0.00320656	2.23735	Down
CHAF1B	-2.20703	7.7995	-7.96094	6.72e-05	0.00321486	2.22768	Down
NUP188	-1.57076	8.34291	-7.95882	6.74e-05	0.00321486	2.22582	Down
GINS2	-4.11759	9.23108	-7.9579	6.74e-05	0.00321486	2.22501	Down
MMS22L	-1.69938	7.17317	-7.95725	6.75e-05	0.00321486	2.22443	Down
CDT1	-2.52117	8.33269	-7.94463	6.82e-05	0.00321761	2.2133	Down
SLC38A10	-2.24753	6.80937	-7.9437	6.82e-05	0.00321761	2.21247	Down
PODXL	-1.70495	8.04619	-7.93695	6.86e-05	0.00322122	2.20651	Down
ST3GAL5	-1.51534	7.32026	-7.93477	6.88e-05	0.00322122	2.20459	Down
MUM1L1	-1.59471	5.65305	-7.93445	6.88e-05	0.00322122	2.2043	Down
ASRGL1	-1.82483	6.20971	-7.92898	6.91e-05	0.00322291	2.19947	Down
KCNMB4	-1.76123	6.50714	-7.92858	6.91e-05	0.00322291	2.19911	Down
METRN	-2.23724	7.57574	-7.91405	7e-05	0.00325573	2.18624	Down
RPA1	-1.58283	10.9271	-7.90618	7.05e-05	0.00327036	2.17927	Down
FZD4	-2.21999	4.97886	-7.90004	7.08e-05	0.00328026	2.17382	Down
TACC3	-2.57745	8.15593	-7.88118	7.2e-05	0.00329641	2.15705	Down
FBXL2	-1.75993	6.69866	-7.8798	7.21e-05	0.00329641	2.15582	Down
HAUS7	-2.53825	7.28619	-7.87884	7.21e-05	0.00329641	2.15497	Down
KREMEN2	-1.72567	6.80699	-7.86031	7.33e-05	0.00332007	2.13847	Down
HS3ST1	-2.17837	8.42977	-7.85509	7.36e-05	0.00332775	2.13381	Down
SKA3	-2.01611	7.70585	-7.83442	7.49e-05	0.00337996	2.11534	Down
CTSV	-1.63191	8.77392	-7.82386	7.56e-05	0.00340342	2.10589	Down
SSFA2	-1.7014	9.5877	-7.8208	7.58e-05	0.00340507	2.10315	Down
MAD2L1	-2.64154	10.5463	-7.80783	7.66e-05	0.00342061	2.09152	Down
ABCB10	-1.57412	8.70639	-7.80748	7.67e-05	0.00342061	2.09121	Down
ZNF620	-1.78253	4.11409	-7.80557	7.68e-05	0.00342061	2.0895	Down
BARD1	-2.57009	5.56417	-7.7972	7.74e-05	0.00343806	2.08198	Down
POLA1	-2.15493	7.64381	-7.78257	7.83e-05	0.00346043	2.06882	Down
KIF23	-2.40783	8.32948	-7.78232	7.83e-05	0.00346043	2.0686	Down
DONSON	-1.72107	8.75226	-7.77919	7.86e-05	0.00346246	2.06579	Down
KPNA3	-1.65666	9.60477	-7.77433	7.89e-05	0.00346431	2.06141	Down
OLMALINC	-1.50964	10.2762	-7.76645	7.94e-05	0.00346431	2.05431	Down
AP1S3	-1.73452	7.28892	-7.75407	8.03e-05	0.00347986	2.04314	Down
PEG10	-1.71686	6.19971	-7.73938	8.13e-05	0.0034895	2.02986	Down
UBASH3B	-1.50748	8.30733	-7.73899	8.13e-05	0.0034895	2.02952	Down
SLF1	-1.97906	6.7291	-7.70825	8.35e-05	0.00353324	2.00166	Down
HSP90AB4P	-1.56798	8.08289	-7.6854	8.52e-05	0.00358974	1.98089	Down
CTNNAL1	-1.87987	9.95766	-7.6617	8.7e-05	0.00365008	1.9593	Down
RMI2	-2.26114	7.3881	-7.64813	8.8e-05	0.00366917	1.9469	Down
ZWINT	-2.38803	7.29507	-7.64661	8.82e-05	0.00366917	1.94551	Down
TK1	-2.49459	10.141	-7.61258	9.08e-05	0.00371602	1.91434	Down
PRMT7	-2.49734	4.46537	-7.61236	9.08e-05	0.00371602	1.91413	Down
ADAM19	-2.18493	8.48095	-7.60328	9.16e-05	0.0037261	1.9058	Down
SMC6	-2.08762	6.83562	-7.59999	9.18e-05	0.0037261	1.90277	Down
UBR7	-1.825	9.33986	-7.59457	9.23e-05	0.00373667	1.89779	Down
DHRS3	-1.90649	8.5123	-7.58625	9.3e-05	0.00374963	1.89013	Down
GALK1	-1.59864	9.46809	-7.57843	9.36e-05	0.00376829	1.88294	Down
FAM161A	-1.75741	6.54856	-7.56573	9.47e-05	0.00379616	1.87122	Down
POLE	-1.83452	7.3508	-7.54155	9.67e-05	0.00384137	1.84887	Down
RANBP1	-1.5212	12.0758	-7.53519	9.72e-05	0.00385575	1.84298	Down
TTLL12	-1.62449	8.56503	-7.52121	9.85e-05	0.00388909	1.83003	Down
SRPX	-1.66515	8.27028	-7.51902	9.86e-05	0.00388928	1.82799	Down
FAM69B	-1.50283	7.68946	-7.5148	9.9e-05	0.00388928	1.82407	Down
TBC1D2B	-1.65377	5.96277	-7.51096	9.94e-05	0.00389524	1.82051	Down
AURKB	-2.27266	9.08505	-7.47497	0.00010259	0.0039212	1.78701	Down
MYO19	-2.04721	5.66303	-7.46472	0.000103533	0.00392655	1.77744	Down
ANKLE1	-1.58484	5.61573	-7.46058	0.000103916	0.00393397	1.77357	Down
CGN	-1.56865	6.66634	-7.45436	0.000104494	0.00394853	1.76776	Down
BDNF	-1.81541	8.00929	-7.44727	0.000105159	0.00395243	1.76113	Down
S1PR5	-2.38121	5.00315	-7.42936	0.000106858	0.00398791	1.74435	Down
PARPBP	-2.07513	8.85512	-7.42928	0.000106865	0.00398791	1.74428	Down
MIS18A	-2.09345	8.70259	-7.38703	0.000110996	0.00406255	1.70455	Down
HAUS6	-1.94975	6.19631	-7.3869	0.000111009	0.00406255	1.70444	Down
TRIM6	-1.60846	6.45344	-7.37716	0.000111987	0.0040844	1.69525	Down
ZNF681	-1.57649	5.4886	-7.37061	0.00011265	0.00410142	1.68907	Down
RRM1	-2.2627	11.1354	-7.36813	0.000112902	0.00410348	1.68672	Down
WEE1	-2.2966	8.36317	-7.3563	0.000114113	0.00411604	1.67554	Down
DLGAP5	-3.11347	9.40462	-7.35438	0.000114311	0.00411604	1.67372	Down
PBK	-2.33812	9.70992	-7.35325	0.000114427	0.00411604	1.67266	Down
SLC35G1	-2.53872	5.84907	-7.34908	0.000114859	0.00412217	1.66871	Down
JPH1	-2.20345	6.4095	-7.3453	0.000115253	0.00412448	1.66512	Down
FAM83D	-2.6852	8.72396	-7.31727	0.000118214	0.00418469	1.63853	Down
DDAH1	-1.53803	8.10724	-7.31416	0.000118548	0.00418469	1.63558	Down
FANCB	-1.87308	5.69524	-7.31095	0.000118893	0.00418469	1.63252	Down
PLK4	-2.19927	8.6152	-7.29559	0.000120562	0.00421876	1.61791	Down
CDCA4	-1.71679	8.83917	-7.29309	0.000120837	0.00421876	1.61552	Down
NCAPH	-1.83974	5.11549	-7.28597	0.000121621	0.00422303	1.60874	Down
IER5L	-1.98054	8.09676	-7.28506	0.000121722	0.00422303	1.60787	Down
NUP93	-1.61693	9.73953	-7.28358	0.000121886	0.00422303	1.60645	Down
CITED4	-1.57705	4.75838	-7.28218	0.000122041	0.00422303	1.60512	Down
HMGA2	-1.69842	6.64813	-7.25252	0.000125385	0.00426444	1.57677	Down
FBXO5	-1.57419	10.0048	-7.25056	0.000125609	0.00426444	1.57489	Down
TUBA4A	-1.628	8.54831	-7.24954	0.000125727	0.00426444	1.57391	Down
POLQ	-1.70825	7.29937	-7.24815	0.000125886	0.00426444	1.57258	Down
FEN1	-1.85127	10.8647	-7.23263	0.000127685	0.00428525	1.5577	Down
IGF2BP3	-1.53151	10.1743	-7.22189	0.000128946	0.0043054	1.54738	Down
ESPL1	-2.01212	6.67736	-7.20706	0.00013071	0.00434351	1.53312	Down
PLA2G7	-2.27389	5.4649	-7.2036	0.000131127	0.00434357	1.52978	Down
KPNA2	-1.92282	10.3514	-7.20148	0.000131381	0.00434513	1.52774	Down
CD320	-1.71981	8.722	-7.19709	0.000131912	0.00434895	1.52351	Down
RFC3	-2.0514	7.43394	-7.1746	0.000134668	0.00440511	1.50181	Down
RDM1	-1.66894	6.43201	-7.16722	0.000135586	0.00441043	1.49467	Down
DTYMK	-1.74321	9.66047	-7.1672	0.000135588	0.00441043	1.49465	Down
CBX1	-1.62394	9.57872	-7.16682	0.000135636	0.00441043	1.49429	Down
PRIM2	-2.5212	7.30736	-7.16652	0.000135673	0.00441043	1.494	Down
MNS1	-1.54643	6.7955	-7.16466	0.000135906	0.00441116	1.49219	Down
TNFAIP8L1	-2.3092	6.22693	-7.15631	0.000136956	0.00443148	1.48411	Down
PRPF38A	-1.62406	7.8313	-7.14622	0.000138238	0.00443919	1.47433	Down
RHOBTB3	-1.75996	9.83052	-7.14441	0.000138469	0.00443926	1.47258	Down
SLC39A8	-1.98085	7.52463	-7.10856	0.00014314	0.0045424	1.43772	Down
LINC00326	-1.8874	5.69202	-7.07458	0.000147728	0.00460906	1.40456	Down
MYL9	-1.55436	6.14931	-7.05658	0.000150226	0.00466614	1.38694	Down
VASN	-2.07583	6.38452	-7.05369	0.000150631	0.0046718	1.3841	Down
CKMT1A	-1.62156	7.68021	-7.05147	0.000150943	0.00467455	1.38193	Down
SPC25	-3.07319	7.80041	-7.03722	0.000152965	0.00471623	1.36794	Down
NAA38	-1.62214	9.43752	-7.02511	0.000154707	0.00472805	1.35603	Down
SNORD36A	-1.60529	8.43507	-7.02357	0.000154929	0.00472805	1.35452	Down
KIF11	-2.84557	8.27998	-7.02155	0.000155223	0.00473012	1.35253	Down
SRSF7	-2.12572	8.6668	-7.00883	0.000157084	0.00473162	1.33999	Down
RAD51C	-1.5798	10.188	-7.00716	0.000157329	0.00473162	1.33835	Down
PIMREG	-2.37018	7.65683	-7.00445	0.000157729	0.00473162	1.33568	Down
H2AFX	-2.07386	10.2043	-7.00272	0.000157985	0.00473162	1.33398	Down
ASPM	-2.34691	9.02734	-7.00023	0.000158355	0.00473162	1.33152	Down
RAD51AP1	-2.72876	8.49461	-6.99968	0.000158436	0.00473162	1.33097	Down
PRADC1	-1.74576	6.93191	-6.98663	0.00016039	0.00477633	1.31808	Down
DACT3	-2.14846	5.4164	-6.98498	0.000160639	0.00477696	1.31645	Down
MMP11	-1.55269	5.39136	-6.9389	0.000167766	0.00493284	1.27077	Down
PKMYT1	-2.73021	6.92201	-6.93243	0.000168794	0.00495609	1.26434	Down
WDR34	-2.03562	8.43982	-6.91689	0.000171294	0.00498754	1.24886	Down
MRAP2	-2.3686	5.073	-6.90239	0.000173663	0.00501781	1.2344	Down
FAM198B	-1.68812	3.09115	-6.89887	0.000174243	0.00501969	1.23089	Down
MLLT11	-1.90359	4.33982	-6.89832	0.000174335	0.00501969	1.23033	Down
TFDP1	-1.57378	11.1223	-6.89698	0.000174556	0.00501969	1.229	Down
MRPS34	-1.5633	8.06685	-6.87039	0.000179023	0.00507152	1.20239	Down
S100A4	-1.70621	11.5265	-6.86548	0.000179862	0.0050884	1.19746	Down
TAF5	-1.8468	7.35839	-6.85371	0.000181891	0.00511125	1.18565	Down
FAM81A	-3.28142	4.57003	-6.84665	0.000183119	0.00512513	1.17856	Down
JAG2	-1.55303	7.73311	-6.84503	0.000183402	0.0051262	1.17693	Down
RAB26	-2.14477	6.25951	-6.81676	0.000188424	0.00523164	1.14847	Down
RECQL4	-2.1805	6.90171	-6.81116	0.000189438	0.00525284	1.14281	Down
PPP2R5D	-1.78208	7.77793	-6.79693	0.000192039	0.00529418	1.12844	Down
BRI3BP	-1.64753	8.07641	-6.74688	0.000201512	0.00544344	1.07767	Down
TARDBP	-1.59387	6.07505	-6.74384	0.000202103	0.00544373	1.07459	Down
PPIAP30	-1.64769	7.16552	-6.74282	0.000202303	0.00544373	1.07354	Down
CENPW	-2.3643	9.64228	-6.73932	0.000202988	0.00545514	1.06998	Down
TPX2	-2.00557	9.51816	-6.73301	0.000204229	0.00547444	1.06355	Down
TIPIN	-1.64498	8.18146	-6.72955	0.000204912	0.00548166	1.06003	Down
TTK	-2.65906	9.23048	-6.72782	0.000205255	0.00548166	1.05827	Down
KIFC1	-2.50246	8.53932	-6.72112	0.000206591	0.00550251	1.05143	Down
RRP1B	-1.54104	7.55883	-6.71879	0.000207056	0.0055079	1.04905	Down
TIMP2	-1.79056	9.35815	-6.71183	0.000208457	0.00551871	1.04194	Down
EXO1	-2.76499	7.66929	-6.71146	0.000208531	0.00551871	1.04157	Down
BOP1	-1.61488	10.7209	-6.70107	0.000210641	0.00554688	1.03095	Down
CENPK	-1.80083	7.51834	-6.69418	0.000212054	0.00555244	1.02389	Down
NFIA	-2.65726	6.29279	-6.69352	0.00021219	0.00555244	1.02322	Down
FBLN1	-1.74802	7.40446	-6.68169	0.000214642	0.00556381	1.01109	Down
CDCA3	-3.17735	8.03753	-6.67686	0.000215651	0.00556446	1.00615	Down
KIF20B	-2.10834	8.67044	-6.67507	0.000216027	0.00556446	1.00431	Down
VCAN	-1.76042	9.27351	-6.668	0.000217519	0.00558058	0.997046	Down
HOXB8	-1.7389	9.7269	-6.64873	0.000221641	0.00565171	0.977235	Down
TUBA3D	-1.99933	9.96074	-6.64622	0.000222184	0.00565865	0.974655	Down
SMARCD2	-1.52782	8.17951	-6.64475	0.000222504	0.00565992	0.973135	Down
EME1	-1.57031	6.34751	-6.63464	0.000224709	0.00568838	0.962724	Down
HMGB3	-1.66637	8.93005	-6.59162	0.000234378	0.00586226	0.918247	Down
CKMT1B	-1.51757	7.00475	-6.56644	0.000240253	0.00594158	0.892103	Down
NUF2	-2.52415	8.41955	-6.56476	0.000240649	0.00594158	0.890364	Down
BUB1	-2.62011	9.46506	-6.56347	0.000240955	0.00594158	0.88902	Down
SEMA3A	-1.60662	5.6889	-6.5611	0.000241518	0.00594677	0.886558	Down
SLC1A3	-1.73364	5.32708	-6.55597	0.000242742	0.00594677	0.881219	Down
CPSF6	-1.74838	5.71149	-6.53907	0.000246823	0.00601542	0.863605	Down
KIF20A	-2.94386	8.72319	-6.49822	0.000257008	0.00619169	0.820882	Down
NREP	-2.50432	4.47411	-6.49376	0.000258147	0.00620471	0.816212	Down
BCOR	-1.88213	6.76033	-6.48522	0.000260346	0.00623609	0.807245	Down
LMNB1	-2.43764	8.5848	-6.48122	0.000261383	0.00625224	0.803044	Down
LRR1	-1.8062	9.49318	-6.47802	0.000262215	0.00625224	0.799687	Down
RAB40B	-1.63743	8.83655	-6.46161	0.000266532	0.00631919	0.782426	Down
GLI2	-1.79594	3.82675	-6.44707	0.000270423	0.00638884	0.767103	Down
MEX3D	-1.75071	7.25305	-6.44608	0.00027069	0.00638884	0.766061	Down
PSRC1	-2.64582	7.4263	-6.4315	0.000274661	0.00643899	0.750666	Down
ADGRF1	-1.56385	5.32263	-6.42163	0.000277386	0.00644872	0.740226	Down
CCNA2	-2.55597	10.0409	-6.42108	0.00027754	0.00644872	0.739639	Down
DNA2	-1.541	5.54483	-6.4134	0.000279681	0.00646975	0.731513	Down
CDC25A	-2.91525	6.16323	-6.40934	0.000280822	0.00648868	0.727207	Down
STIL	-2.00387	9.37915	-6.38743	0.000287064	0.00658234	0.703959	Down
NCAPD2	-1.80093	9.22043	-6.38047	0.000289076	0.00659839	0.69657	Down
CENPI	-1.89584	5.26305	-6.37293	0.00029128	0.0066018	0.688538	Down
TOP2A	-2.46695	10.1089	-6.36936	0.000292327	0.0066018	0.684741	Down
RRM2	-3.05207	8.2806	-6.3576	0.000295811	0.00663956	0.672208	Down
TBC1D4	-1.64595	7.60652	-6.35184	0.000297532	0.00664763	0.666072	Down
GALNT11	-1.64559	8.07515	-6.34867	0.000298487	0.00666186	0.662681	Down
RGCC	-1.53598	6.73718	-6.3463	0.000299199	0.00666355	0.660158	Down
CDCA8	-2.28267	8.30705	-6.321	0.000306952	0.00675895	0.633093	Down
RNF208	-1.50756	7.10712	-6.31308	0.000309424	0.00679725	0.624605	Down
KCNS3	-1.73159	5.90754	-6.31053	0.000310224	0.00680673	0.621871	Down
RAD54L	-2.26115	6.77532	-6.30963	0.000310505	0.00680673	0.620912	Down
KNTC1	-1.86412	8.05529	-6.29784	0.000314241	0.00687424	0.608253	Down
ASF1B	-2.49748	8.34832	-6.28981	0.000316813	0.00690165	0.599626	Down
GPR150	-1.71268	3.41793	-6.28172	0.000319429	0.00690227	0.590924	Down
HSPA1B	-1.73054	11.2885	-6.26325	0.000325491	0.00695701	0.571023	Down
GRB14	-1.57743	6.41954	-6.25551	0.00032807	0.00697983	0.562666	Down
TCIRG1	-1.93849	5.29536	-6.25054	0.000329738	0.00700819	0.557298	Down
NOTCH3	-1.66687	6.185	-6.24807	0.00033057	0.00701875	0.55463	Down
PLCE1	-1.85517	4.19587	-6.2326	0.000335833	0.00708736	0.537906	Down
OAS3	-1.64643	7.10982	-6.23123	0.000336306	0.00709021	0.536414	Down
NCAPG	-2.39168	10.3178	-6.22514	0.000338408	0.00712017	0.529819	Down
C1QL4	-2.39881	5.13549	-6.22379	0.000338874	0.00712281	0.528362	Down
ARID5B	-1.55025	6.76453	-6.21702	0.000341232	0.00715801	0.521018	Down
SYNE2	-1.60729	5.73459	-6.20511	0.000345424	0.0071989	0.508087	Down
LIN9	-1.56247	6.87257	-6.20183	0.000346588	0.0071989	0.504525	Down
TMEM201	-1.97367	3.65118	-6.20026	0.000347148	0.0071989	0.502814	Down
TRAIP	-1.77361	5.58182	-6.19497	0.000349039	0.00722048	0.497062	Down
KIF14	-1.77497	8.48454	-6.17689	0.000355585	0.0073176	0.47738	Down
NDC80	-2.1987	8.95043	-6.17342	0.000356859	0.00732436	0.473592	Down
INCENP	-1.78987	6.80555	-6.16846	0.000358687	0.00734492	0.468181	Down
MXD3	-2.03705	5.59441	-6.15095	0.00036522	0.00738119	0.449059	Down
SEPT3	-2.517	6.61229	-6.14526	0.000367372	0.00739513	0.442834	Down
PRTN3	-1.5358	3.86239	-6.12106	0.000376684	0.00748412	0.416313	Down
TGFBR3	-1.62405	6.15943	-6.11585	0.000378722	0.00748412	0.410594	Down
NRIP1	-1.51275	7.76979	-6.08643	0.000390467	0.0076198	0.378228	Down
ATP5MC3	-1.73381	6.83848	-6.07934	0.000393357	0.00763185	0.370413	Down
NCAPG2	-1.84521	7.8925	-6.07189	0.00039642	0.00766405	0.362191	Down
SNRPD1	-1.5282	8.41345	-6.06825	0.000397926	0.00766475	0.358172	Down
CRABP2	-1.68036	10.3968	-6.06814	0.000397974	0.00766475	0.358043	Down
SORL1	-1.52478	6.22658	-6.05785	0.000402266	0.00771201	0.346673	Down
CCNB1	-2.2618	9.55277	-6.05784	0.00040227	0.00771201	0.346663	Down
DEPDC1B	-2.24598	9.12644	-6.03386	0.000412475	0.00779993	0.320103	Down
FANCI	-2.40604	8.2055	-6.02944	0.000414387	0.00782254	0.3152	Down
KLRC2	-1.77346	7.38574	-6.00911	0.000423311	0.00795513	0.292609	Down
GLB1L2	-1.9657	6.08136	-6.00544	0.000424944	0.00797151	0.288526	Down
FOXM1	-1.81552	7.8105	-5.99451	0.000429853	0.00801333	0.276347	Down
DDN	-1.75603	5.39334	-5.96532	0.000443267	0.00816164	0.243758	Down
PPIH	-1.6547	9.98876	-5.96155	0.000445034	0.00818506	0.239538	Down
CCNF	-2.21544	9.04054	-5.95909	0.000446188	0.00819381	0.236791	Down
NEK2	-2.00378	10.1765	-5.94417	0.000453276	0.00824531	0.220074	Down
OIP5	-2.06814	9.54111	-5.9264	0.000461883	0.00832776	0.200119	Down
FAM111B	-1.92028	4.70007	-5.91466	0.000467668	0.0083824	0.186913	Down
RBP7	-1.5293	9.07088	-5.90017	0.000474916	0.00843038	0.170596	Down
LIMK2	-1.89846	5.30674	-5.89566	0.000477201	0.00843038	0.165505	Down
PXYLP1	-1.55864	6.55261	-5.89215	0.000478984	0.00844068	0.161547	Down
ID3	-1.84807	9.22078	-5.88171	0.000484334	0.0084933	0.149762	Down
AURKA	-2.13591	10.0267	-5.85815	0.00049666	0.00862155	0.123093	Down
VASH2	-2.30818	5.24177	-5.84563	0.000503346	0.00868002	0.108902	Down
ESCO2	-3.85756	5.80084	-5.84007	0.00050635	0.00872465	0.102586	Down
CENPA	-1.94918	8.13596	-5.83532	0.00050893	0.00875469	0.0971922	Down
SGO2	-1.91901	8.13312	-5.81856	0.000518155	0.00886976	0.0781264	Down
DEPDC1	-2.38127	9.09715	-5.81438	0.000520487	0.00887856	0.0733602	Down
CKAP2	-1.67604	9.26907	-5.81316	0.000521167	0.00887856	0.0719728	Down
HSPH1	-1.56337	11.2739	-5.81076	0.000522514	0.00887996	0.0692343	Down
NEIL3	-2.46474	6.53451	-5.79081	0.000533842	0.00898335	0.0464661	Down
BMP6	-1.66965	4.51402	-5.78952	0.000534585	0.00898335	0.04499	Down
RACGAP1	-1.82238	9.43057	-5.7769	0.000541902	0.00902808	0.030558	Down
MELK	-1.72674	10.2379	-5.73658	0.000566038	0.00930141	-0.0157082	Down
KLHL13	-2.3654	5.31083	-5.70076	0.000588477	0.00955762	-0.0569935	Down
CDK1	-2.01325	10.2618	-5.69576	0.000591685	0.00960227	-0.062767	Down
PCDH7	-1.69956	8.10644	-5.68259	0.000600237	0.0096849	-0.0780064	Down
CENPF	-2.14933	8.05164	-5.6602	0.000615084	0.00989761	-0.10396	Down
C18orf54	-1.5997	6.18939	-5.63875	0.000629694	0.0100273	-0.128895	Down
BIRC5	-2.01004	9.15959	-5.61442	0.000646735	0.0102184	-0.157262	Down
ARHGAP18	-1.56839	9.05698	-5.61058	0.000649472	0.0102308	-0.161747	Down
CLPSL2	-1.6159	3.16738	-5.60811	0.00065124	0.0102491	-0.164635	Down
CENPE	-1.58903	8.35682	-5.55821	0.00068809	0.010561	-0.223115	Down
ARHGDIB	-1.60625	3.49995	-5.54182	0.000700692	0.0106512	-0.242401	Down
MYB	-3.01411	5.68882	-5.53934	0.000702616	0.0106512	-0.245314	Down
DLEU2L	-2.20406	8.20417	-5.52822	0.000711341	0.0107059	-0.258428	Down
TMPO	-2.60101	7.42927	-5.5234	0.000715162	0.0107403	-0.264122	Down
DHFR2	-1.66552	6.24133	-5.51972	0.000718089	0.0107765	-0.268461	Down
PRSS35	-1.54438	4.68177	-5.51157	0.000724625	0.0108203	-0.278091	Down
RFC4	-1.73479	10.3802	-5.50391	0.00073083	0.0108649	-0.287152	Down
AUNIP	-3.10199	6.74641	-5.48984	0.000742375	0.010968	-0.303809	Down
PGF	-1.5104	4.93325	-5.4875	0.000744317	0.0109759	-0.306587	Down
NPAT	-1.53279	5.48688	-5.4809	0.00074982	0.0110235	-0.314414	Down
ERCC6L	-2.498	7.12148	-5.47864	0.000751715	0.0110429	-0.317098	Down
CIP2A	-1.84436	8.25091	-5.47776	0.000752451	0.0110429	-0.318137	Down
TCF7L2	-2.2863	7.53607	-5.46285	0.000765101	0.0111619	-0.335857	Down
CARD10	-1.60617	7.48994	-5.44941	0.000776701	0.0112918	-0.351851	Down
DDIAS	-1.60034	8.22011	-5.43777	0.000786905	0.0113702	-0.365724	Down
ZGRF1	-1.98738	6.79651	-5.43227	0.000791776	0.0114002	-0.372284	Down
FAM216A	-1.53305	7.74081	-5.4166	0.000805849	0.0115235	-0.391011	Down
PRKACB	-1.6847	7.68039	-5.41483	0.000807452	0.0115307	-0.393123	Down
DIAPH3	-1.66109	8.2722	-5.39081	0.00082961	0.0117748	-0.421901	Down
SGK1	-1.86553	5.54577	-5.38494	0.000835123	0.011829	-0.428942	Down
CDKN3	-1.67384	9.61374	-5.38345	0.000836529	0.0118409	-0.430731	Down
CDCA5	-2.28891	9.79441	-5.36029	0.00085873	0.012031	-0.458576	Down
ESAM	-1.57572	5.13686	-5.35172	0.000867116	0.0120779	-0.468908	Down
PRC1	-1.77485	10.7664	-5.34704	0.000871728	0.0120828	-0.474548	Down
GAL	-1.62372	10.2494	-5.34698	0.000871789	0.0120828	-0.474622	Down
PTPRU	-1.60039	6.88449	-5.34435	0.000874394	0.0120828	-0.477793	Down
SLC27A5	-1.51818	7.1171	-5.3346	0.000884128	0.0121643	-0.489564	Down
AMDHD2	-1.73652	6.26332	-5.32119	0.00089771	0.0123075	-0.505773	Down
CDCA2	-2.36156	6.9446	-5.3077	0.0009116	0.0124294	-0.522098	Down
DSN1	-1.51564	7.72107	-5.30404	0.000915418	0.0124494	-0.526541	Down
RNF213	-1.59303	5.39233	-5.28912	0.000931136	0.0125767	-0.544642	Down
CENPC	-1.58937	5.88433	-5.28291	0.000937766	0.012629	-0.552186	Down
ATAD5	-1.60092	5.66489	-5.27713	0.000943989	0.0126669	-0.559219	Down
SMC4	-1.88832	9.90375	-5.25238	0.000971135	0.0128566	-0.589363	Down
HJURP	-2.3528	7.9274	-5.25125	0.000972386	0.0128566	-0.590732	Down
SAMD1	-1.79587	6.13044	-5.23787	0.000987445	0.0130085	-0.607073	Down
CENPO	-1.72789	6.54965	-5.2374	0.000987985	0.0130085	-0.607655	Down
GATA2	-1.76192	3.9601	-5.23193	0.000994211	0.0130396	-0.614334	Down
