# Supplementary material for: FBXO5-mediated RNF183 degradation prevents endoplasmic reticulum stress-induced apoptosis and promotes colon cancer progression
Source: Cell Death Dis. 2024 Jan 11;15(1):33. doi: 10.1038/s41419-024-06421-2 (PMC10784456; doi:10.1038/s41419-024-06421-2)
Supplement: Supplementary file 4 — Supplementary Table3 [file 41419_2024_6421_MOESM4_ESM.xlsx]

## Sheet: Sheet1
Table S3.The list of F-box family member differential genes after TG treatment.
NOTE:GSE41666, log2FC>1.5,P<0.001
Gene	logFC	AveExpr	t	P.Value	adj.P.Val	B	threshold
FBXW9	-0.4426	6.27	-1.604	0.1515	0.40126	-5.68066	NoSignifi
FBXW8	0.8797	5.868	4.39	0.002986	0.0367464	-1.68493	NoSignifi
FBXW7	-0.114	7.941	-0.5748	0.5829	0.799011	-6.73727	NoSignifi
FBXW5	0.1215	7.748	0.6465	0.538	0.771665	-6.69036	NoSignifi
FBXW4	1.322	8.054	3.917	0.005458	0.0530769	-2.3227	NoSignifi
FBXW2	0.7817	7.278	4.188	0.003846	0.0430522	-1.95284	NoSignifi
FBXW12	0.4598	4.36	1.502	0.1757	0.43375	-5.81439	NoSignifi
FBXW11	0.2664	9.973	1.337	0.222	0.493377	-6.02037	NoSignifi
FBXW10	0.3037	5.216	0.9379	0.3787	0.650224	-6.45162	NoSignifi
FBXO9	-0.05951	5.535	-0.2634	0.7996	0.915041	-6.88049	NoSignifi
FBXO8	0.4637	8.684	2.486	0.04092	0.186771	-4.41211	NoSignifi
FBXO7	0.6231	9.189	3.093	0.01688	0.10822	-3.50526	NoSignifi
FBXO6	0.1038	8.306	0.5843	0.5769	0.795319	-6.73135	NoSignifi
FBXO5	-1.58	9.985	-7.078	0.0001728	0.0079793	1.32088	Down
FBXO48	0.2965	4.795	0.8566	0.4192	0.682925	-6.5255	NoSignifi
FBXO47	0.1835	4.127	0.5625	0.5909	0.804068	-6.74484	NoSignifi
FBXO46	0.07412	8.066	0.3415	0.7425	0.885265	-6.85418	NoSignifi
FBXO45	0.05828	6.961	0.3186	0.7591	0.89374	-6.86258	NoSignifi
FBXO44	-0.1978	4.679	-0.6191	0.5549	0.781905	-6.70885	NoSignifi
FBXO43	-0.6879	4.087	-1.713	0.1293	0.366474	-5.53437	NoSignifi
FBXO42	0.9185	7.367	3.829	0.006131	0.057268	-2.44518	NoSignifi
FBXO41	-0.5046	4.585	-1.752	0.122	0.35481	-5.4801	NoSignifi
FBXO40	0.1952	2.884	0.5297	0.6122	0.816219	-6.7642	NoSignifi
FBXO4	1.246	6.885	5.442	0.0008774	0.0178493	-0.387248	NoSignifi
FBXO39	-0.5479	2.827	-1.42	0.1973	0.462609	-5.91761	NoSignifi
FBXO38	0.5643	8.393	2.972	0.02008	0.120151	-3.68485	NoSignifi
FBXO36	-0.4765	3.955	-1.296	0.2351	0.50883	-6.06939	NoSignifi
FBXO34	-0.05751	8.785	-0.3013	0.7717	0.900522	-6.86854	NoSignifi
FBXO33	-0.2127	8.851	-1.141	0.2903	0.569919	-6.2448	NoSignifi
FBXO32	2.159	7.572	8.458	5.426e-05	0.0046572	2.5155	Up
FBXO31	0.4008	8.697	2.243	0.05881	0.232716	-4.77471	NoSignifi
FBXO30	0.363	8.366	1.892	0.09921	0.315236	-5.2842	NoSignifi
FBXO3	-0.5815	7.848	-3.057	0.01777	0.111365	-3.55826	NoSignifi
FBXO28	0.2346	9.215	1.182	0.2748	0.55279	-6.19999	NoSignifi
FBXO27	0.914	5.224	3.276	0.01303	0.0917139	-3.23615	NoSignifi
FBXO25	0.1224	4.71	0.3545	0.7331	0.880938	-6.84915	NoSignifi
FBXO24	0.3593	3.047	1.073	0.3179	0.595714	-6.31744	NoSignifi
FBXO22	-0.04364	8.849	-0.2076	0.8413	0.935571	-6.89518	NoSignifi
FBXO21	-0.1627	10.193	-0.8602	0.4174	0.681583	-6.52238	NoSignifi
FBXO2	0.1734	8.832	0.7889	0.4554	0.711226	-6.5829	NoSignifi
FBXO17	-0.2507	5.297	-1.003	0.3482	0.622653	-6.38825	NoSignifi
FBXO16	2.09	6.74	10.93	9.656e-06	0.0022244	4.23298	Up
FBXO15	0.1541	5.416	0.6746	0.521	0.760149	-6.67063	NoSignifi
FBXO11	0.3104	10.583	1.777	0.1176	0.347592	-5.44579	NoSignifi
FBXL8	-0.8831	3.337	-2.73	0.02856	0.149744	-4.04706	NoSignifi
FBXL7	0.6727	3.434	1.93	0.09377	0.304942	-5.23018	NoSignifi
FBXL6	0.006152	8.21	0.03059	0.9764	0.989807	-6.9189	NoSignifi
FBXL5	0.3676	7.619	2.028	0.08097	0.27929	-5.0885	NoSignifi
FBXL4	0.1401	2.817	0.2604	0.8019	0.9157	-6.88137	NoSignifi
FBXL3	-0.2897	7.914	-1.061	0.3229	0.599126	-6.32976	NoSignifi
FBXL22	-0.1388	4.306	-0.4085	0.6948	0.862699	-6.8264	NoSignifi
FBXL21	0.04423	5.681	0.1847	0.8586	0.942981	-6.90023	NoSignifi
FBXL20	0.5414	6.483	2.141	0.06849	0.254373	-4.925	NoSignifi
FBXL2	-1.646	6.641	-7.246	0.0001488	0.0074431	1.4769	Down
FBXL19	-0.1083	5.625	-0.3812	0.714	0.872379	-6.83828	NoSignifi
FBXL18	0.3675	9.351	1.928	0.09402	0.305517	-5.23273	NoSignifi
FBXL16	-1.065	8.197	-4.094	0.004338	0.0461026	-2.08004	NoSignifi
FBXL15	0.307	7.513	1.411	0.2001	0.465891	-5.92972	NoSignifi
FBXL14	-0.1103	4.919	-0.5563	0.5949	0.806523	-6.74858	NoSignifi
FBXL13	0.3441	4.606	1.918	0.09541	0.307947	-5.24683	NoSignifi
FBXL12	0.3719	7.783	1.9	0.09801	0.313063	-5.27252	NoSignifi
