# Supplementary material for: FBXO5-mediated RNF183 degradation prevents endoplasmic reticulum stress-induced apoptosis and promotes colon cancer progression
Source: Cell Death Dis. 2024 Jan 11;15(1):33. doi: 10.1038/s41419-024-06421-2 (PMC10784456; doi:10.1038/s41419-024-06421-2)
Supplement: Supplementary file 5 — Supplementary Table4 [file 41419_2024_6421_MOESM5_ESM.xlsx]

## Sheet: co-exp-TOP200
Table S4.The co-expression gene list of FBXO5 in TCGA colon cancer tissues.
NOTE:Top 200 co-expression genes of FBXO5
Gene
TTKK
CIP2B
SGO2
TRA2B
SPC26
NCAPH9
MTFR2
RACGAP
MMS22
MELK
MCM10
SGO1
KIF18A
RAD51AP1
SMC2
NEIL3
HJURP
SMC4
TCP1
CKAP2L
BUB1
DBF4
PRIM1
CDK1
HBS1L
KIF15
CHEK1
DNA2
CCNA2
PLK4
SUV39H2
RMI1
ECT2
CENPA
TBP
PRIM2
KIFC1
ERCC6L
NUF2
E2F2
CEP78
EZH2
MAD2L1
RFC3
CCNE2
CKAP2
DDIAS
TMPO
CENPI
DLGAP5
CENPO
ZNF367
SRSF3
NCAPG
NCAPD3
MASTL
GINS3
SKA3
TOP2A
ATAD2
ANLN
KIF4A
KIF23
CDCA5
NUSAP1
PARPBP1
SASS5
NCAPG3
DSCC1
HAT1
CENPN
EXO1
A2T8
XRCC2
XPO1
BLM
FIGNL1
RFC5
MCM6
ORC6
BUB1B
FAM111B
GMNN
DEPDC1
KIF11
NEK2
HMMR
SYNCRIP
LIN9
DIAPH3
SPDL1
GTSE1
FANCI
MCM2
BARD1
FANCB
SRSF7
CENPL
CENPQ
CCNC
KATNA1
TFAM
RFC4
ACTL6A
NUP43
MCM3
ORC1
RFWD3
POLE2
PLK9
POLQ
DEPDC1B
CCNB2
CDCA8
USP1
DEK
KPNA2
PRC1
OIP5
SRSF10
KIF4B
SRSF1
SKP2
E2F7
ZWINT
NUDT21
RPL7L1
CCNB1
RRM1
SHCBP1
TOPBP1
BRIP1
FANCD2
C4ORF46
STIL
BRCA2
AUNIP
TRIP13
PPIL1
GSTCD
PBXIP1
ZUP1
HSPA14
CEP55
CDKN3
ASF1B
HELLS
ARHGAP11A
CCNF
KIF2C
RAD51
TBC1D31
CDC25A
KNSTRN
MCMBP
POLA2
MCM4
VTA1
MSH2
KIF20A
HASPIN
TPX2
IARS1
CASP8AP2
ATAD5
MSH6
CDC6
CDC5L
GINS1
DTL
HAUS6
MTBP
C4ORF3
LTV9
CDCA4
KNL1
ZWILCM
NAA50
CNOT9
CDC40
POLR2H
LMNB6
TICR
GLO7
RAD18
DNAJC1
ASPM
TCF19
MCM7
RAD54L
CDK2
RAD5
KIF2
BRCA1
FENO1
DONSO
PEX5
PRR11
AURK
SKA2
