# Supplementary material for: FBXO5-mediated RNF183 degradation prevents endoplasmic reticulum stress-induced apoptosis and promotes colon cancer progression
Source: Cell Death Dis. 2024 Jan 11;15(1):33. doi: 10.1038/s41419-024-06421-2 (PMC10784456; doi:10.1038/s41419-024-06421-2)
Supplement: Supplementary file 6 — Supplementary Table5 [file 41419_2024_6421_MOESM6_ESM.xlsx]

## Sheet: P96
Table S5.The gene list of potential FBXO5 upstream regulator.
NOTE:The intersection of S2 and S3.
Gene	logFC	AveExpr	t	P.Value	adj.P.Val	B	threshold
SGO2	-1.91901	8.13312	-5.81856	0.000518155	0.00886976	0.0781264	Down
MELK	-1.72674	10.2379	-5.73658	0.000566038	0.00930141	-0.0157082	Down
MCM10	-3.19614	8.53689	-10.1602	1.26e-05	0.00146661	3.94619	Down
KIF18A	-2.45213	8.14568	-8.08662	6.05e-05	0.00302991	2.33767	Down
RAD51AP1	-2.72876	8.49461	-6.99968	0.000158436	0.00473162	1.33097	Down
SMC2	-2.08469	6.82966	-8.15961	5.69e-05	0.00294259	2.40082	Down
NEIL3	-2.46474	6.53451	-5.79081	0.000533842	0.00898335	0.0464661	Down
HJURP	-2.3528	7.9274	-5.25125	0.000972386	0.0128566	-0.590732	Down
SMC4	-1.88832	9.90375	-5.25238	0.000971135	0.0128566	-0.589363	Down
BUB1	-2.62011	9.46506	-6.56347	0.000240955	0.00594158	0.88902	Down
PRIM1	-2.52	9.56006	-10.8359	7.99e-06	0.00117606	4.3977	Down
CDK1	-2.01325	10.2618	-5.69576	0.000591685	0.00960227	-0.062767	Down
KIF15	-2.26432	7.20515	-8.52989	4.21e-05	0.00263573	2.71322	Down
DNA2	-1.541	5.54483	-6.4134	0.000279681	0.00646975	0.731513	Down
CCNA2	-2.55597	10.0409	-6.42108	0.00027754	0.00644872	0.739639	Down
PLK4	-2.19927	8.6152	-7.29559	0.000120562	0.00421876	1.61791	Down
CENPA	-1.94918	8.13596	-5.83532	0.00050893	0.00875469	0.0971922	Down
PRIM2	-2.5212	7.30736	-7.16652	0.000135673	0.00441043	1.494	Down
KIFC1	-2.50246	8.53932	-6.72112	0.000206591	0.00550251	1.05143	Down
ERCC6L	-2.498	7.12148	-5.47864	0.000751715	0.0110429	-0.317098	Down
NUF2	-2.52415	8.41955	-6.56476	0.000240649	0.00594158	0.890364	Down
E2F2	-3.03107	7.84992	-10.0547	1.35e-05	0.00147231	3.87277	Down
MAD2L1	-2.64154	10.5463	-7.80783	7.66e-05	0.00342061	2.09152	Down
RFC3	-2.0514	7.43394	-7.1746	0.000134668	0.00440511	1.50181	Down
CCNE2	-3.46362	7.34982	-8.064	6.17e-05	0.00304802	2.31799	Down
CKAP2	-1.67604	9.26907	-5.81316	0.000521167	0.00887856	0.0719728	Down
DDIAS	-1.60034	8.22011	-5.43777	0.000786905	0.0113702	-0.365724	Down
TMPO	-2.60101	7.42927	-5.5234	0.000715162	0.0107403	-0.264122	Down
CENPI	-1.89584	5.26305	-6.37293	0.00029128	0.0066018	0.688538	Down
DLGAP5	-3.11347	9.40462	-7.35438	0.000114311	0.00411604	1.67372	Down
CENPO	-1.72789	6.54965	-5.2374	0.000987985	0.0130085	-0.607655	Down
NCAPG	-2.39168	10.3178	-6.22514	0.000338408	0.00712017	0.529819	Down
NCAPD3	-2.1992	7.20293	-10.1297	1.28e-05	0.00146661	3.92507	Down
SKA3	-2.01611	7.70585	-7.83442	7.49e-05	0.00337996	2.11534	Down
TOP2A	-2.46695	10.1089	-6.36936	0.000292327	0.0066018	0.684741	Down
ATAD2	-2.90686	9.10414	-8.62282	3.91e-05	0.00250241	2.78959	Down
ANLN	-2.9883	8.76166	-8.71355	3.64e-05	0.00248833	2.86339	Down
KIF23	-2.40783	8.32948	-7.78232	7.83e-05	0.00346043	2.0686	Down
CDCA5	-2.28891	9.79441	-5.36029	0.00085873	0.012031	-0.458576	Down
DSCC1	-2.45057	9.13651	-10.1488	1.27e-05	0.00146661	3.93829	Down
EXO1	-2.76499	7.66929	-6.71146	0.000208531	0.00551871	1.04157	Down
BLM	-3.02893	6.44573	-10.1194	1.29e-05	0.00146661	3.91787	Down
RFC5	-2.45374	10.1487	-8.45738	4.46e-05	0.00268403	2.65307	Down
MCM6	-1.92333	10.9456	-10.2835	1.15e-05	0.00146362	4.03093	Down
BUB1B	-2.40466	8.09764	-9.02273	2.86e-05	0.00217189	3.10935	Down
FAM111B	-1.92028	4.70007	-5.91466	0.000467668	0.0083824	0.186913	Down
GMNN	-2.99014	9.47296	-9.82504	1.59e-05	0.00158976	3.71012	Down
DEPDC1	-2.38127	9.09715	-5.81438	0.000520487	0.00887856	0.0733602	Down
KIF11	-2.84557	8.27998	-7.02155	0.000155223	0.00473012	1.35253	Down
NEK2	-2.00378	10.1765	-5.94417	0.000453276	0.00824531	0.220074	Down
LIN9	-1.56247	6.87257	-6.20183	0.000346588	0.0071989	0.504525	Down
DIAPH3	-1.66109	8.2722	-5.39081	0.00082961	0.0117748	-0.421901	Down
FANCI	-2.40604	8.2055	-6.02944	0.000414387	0.00782254	0.3152	Down
MCM2	-4.68729	7.67938	-13.2132	1.95e-06	0.000729947	5.76425	Down
BARD1	-2.57009	5.56417	-7.7972	7.74e-05	0.00343806	2.08198	Down
FANCB	-1.87308	5.69524	-7.31095	0.000118893	0.00418469	1.63252	Down
SRSF7	-2.12572	8.6668	-7.00883	0.000157084	0.00473162	1.33999	Down
CENPQ	-2.61142	7.11004	-10.1444	1.27e-05	0.00146661	3.93527	Down
RFC4	-1.73479	10.3802	-5.50391	0.00073083	0.0108649	-0.287152	Down
MCM3	-2.30669	11.707	-9.61999	1.84e-05	0.00170349	3.56149	Down
POLE2	-2.85728	8.2368	-11.7746	4.43e-06	0.000998212	4.97558	Down
POLQ	-1.70825	7.29937	-7.24815	0.000125886	0.00426444	1.57258	Down
DEPDC1B	-2.24598	9.12644	-6.03386	0.000412475	0.00779993	0.320103	Down
CDCA8	-2.28267	8.30705	-6.321	0.000306952	0.00675895	0.633093	Down
KPNA2	-1.92282	10.3514	-7.20148	0.000131381	0.00434513	1.52774	Down
PRC1	-1.77485	10.7664	-5.34704	0.000871728	0.0120828	-0.474548	Down
OIP5	-2.06814	9.54111	-5.9264	0.000461883	0.00832776	0.200119	Down
SKP2	-2.28459	9.80258	-10.0226	1.38e-05	0.00149782	3.85026	Down
ZWINT	-2.38803	7.29507	-7.64661	8.82e-05	0.00366917	1.94551	Down
CCNB1	-2.2618	9.55277	-6.05784	0.00040227	0.00771201	0.346663	Down
RRM1	-2.2627	11.1354	-7.36813	0.000112902	0.00410348	1.68672	Down
STIL	-2.00387	9.37915	-6.38743	0.000287064	0.00658234	0.703959	Down
AUNIP	-3.10199	6.74641	-5.48984	0.000742375	0.010968	-0.303809	Down
TRIP13	-2.12589	9.31485	-8.16234	5.68e-05	0.00294259	2.40317	Down
CDKN3	-1.67384	9.61374	-5.38345	0.000836529	0.0118409	-0.430731	Down
ASF1B	-2.49748	8.34832	-6.28981	0.000316813	0.00690165	0.599626	Down
HELLS	-3.30606	7.45604	-11.5203	5.18e-06	0.00105857	4.82435	Down
CCNF	-2.21544	9.04054	-5.95909	0.000446188	0.00819381	0.236791	Down
CDC25A	-2.91525	6.16323	-6.40934	0.000280822	0.00648868	0.727207	Down
MCMBP	-2.24643	6.23258	-11.2463	6.14e-06	0.00105857	4.65704	Down
POLA2	-2.30374	7.51653	-8.08003	6.08e-05	0.00303744	2.33194	Down
MCM4	-3.96334	8.42694	-13.1386	2.03e-06	0.000729947	5.72599	Down
MSH2	-2.00591	8.1848	-9.30683	2.31e-05	0.00192381	3.32809	Down
KIF20A	-2.94386	8.72319	-6.49822	0.000257008	0.00619169	0.820882	Down
HASPIN	-2.04533	5.43109	-8.39148	4.71e-05	0.00272773	2.59798	Down
TPX2	-2.00557	9.51816	-6.73301	0.000204229	0.00547444	1.06355	Down
ATAD5	-1.60092	5.66489	-5.27713	0.000943989	0.0126669	-0.559219	Down
MSH6	-1.79788	10.2388	-9.68215	1.76e-05	0.00168732	3.60689	Down
DTL	-2.76299	7.32843	-9.88157	1.52e-05	0.00157337	3.75052	Down
HAUS6	-1.94975	6.19631	-7.3869	0.000111009	0.00406255	1.70444	Down
MTBP	-2.36053	6.98293	-8.37839	4.76e-05	0.00272773	2.58698	Down
CDCA4	-1.71679	8.83917	-7.29309	0.000120837	0.00421876	1.61552	Down
ASPM	-2.34691	9.02734	-7.00023	0.000158355	0.00473162	1.33152	Down
MCM7	-2.02287	11.5189	-8.97704	2.97e-05	0.0022329	3.07353	Down
RAD54L	-2.26115	6.77532	-6.30963	0.000310505	0.00680673	0.620912	Down
CDK2	-2.25845	9.41101	-9.17323	2.55e-05	0.00202578	3.22607	Down
