# Supplementary material for: FBXO5-mediated RNF183 degradation prevents endoplasmic reticulum stress-induced apoptosis and promotes colon cancer progression
Source: Cell Death Dis. 2024 Jan 11;15(1):33. doi: 10.1038/s41419-024-06421-2 (PMC10784456; doi:10.1038/s41419-024-06421-2)
Supplement: Supplementary file 7 — Supplementary Table6 [file 41419_2024_6421_MOESM7_ESM.xlsx]

## Sheet: Sheet1
Table S6.The list of F-box family member differential genes in GSE62321 dataset.
NOTE:GSE62321, log2FC>1.5,P<0.001
Gene	logFC	AveExpr	t	P.Value	adj.P.Val	B	threshold
FBXW9	0.09372	6.95286	0.7341	0.4673	0.672	-6.64442	NoSignifi
FBXW7	0.01373	6.91016	0.1284	0.8985	0.9498	-6.90776	NoSignifi
FBXW5	-0.5973	7.9945	-4.52	5.511e-05	0.0005784	1.42337	NoSignifi
FBXW2	0.3634	4.78982	1.232	0.2254	0.4278	-6.16065	NoSignifi
FBXO9	-0.2124	6.44271	-1.766	0.08513	0.2199	-5.3927	NoSignifi
FBXO8	-0.4592	5.87658	-1.857	0.07076	0.1929	-5.23803	NoSignifi
FBXO6	0.102	6.18372	0.5595	0.579	0.7605	-6.75785	NoSignifi
FBXO5	2.162	5.20446	6.689	5.423e-08	1.745e-06	8.19865	Up
FBXO45	0.7658	7.05124	4.815	2.183e-05	0.00027	2.32213	NoSignifi
FBXO44	-0.1199	5.90947	-0.7484	0.4586	0.6646	-6.63375	NoSignifi
FBXO43	-0.3926	3.90725	-1.351	0.1843	0.3757	-6.0099	NoSignifi
FBXO41	-0.04854	1.97307	-0.3365	0.7383	0.8618	-6.85871	NoSignifi
FBXO40	-0.04441	1.63369	-0.3668	0.7157	0.8506	-6.84792	NoSignifi
FBXO4	0.8028	5.9335	3.102	0.003543	0.01831	-2.54932	NoSignifi
FBXO38	0.0438	7.89577	0.46	0.6481	0.8092	-6.809	NoSignifi
FBXO36	-0.09932	4.92114	-0.325	0.7469	0.8661	-6.86259	NoSignifi
FBXO33	0.0753	6.96179	0.516	0.6087	0.7815	-6.78138	NoSignifi
FBXO32	-1.373	7.73741	-6.868	3.058e-08	1.086e-06	8.76284	NoSignifi
FBXO31	-0.1498	6.72252	-0.8481	0.4015	0.6133	-6.55425	NoSignifi
FBXO30	-0.1532	7.58481	-0.9839	0.3311	0.544	-6.43058	NoSignifi
FBXO3	-0.2085	5.77697	-1.691	0.09877	0.244	-5.51542	NoSignifi
FBXO27	-0.4811	4.90318	-1.98	0.05465	0.16	-5.01846	NoSignifi
FBXO25	-0.3963	8.1741	-2.312	0.02605	0.09115	-4.37148	NoSignifi
FBXO24	-0.3612	2.61216	-1.135	0.263	0.472	-6.27207	NoSignifi
FBXO22	0.7275	6.88034	5	1.22e-05	0.0001661	2.88848	NoSignifi
FBXO7	-0.01633	2.32863	-0.05707	0.9548	0.9767	-6.91448	NoSignifi
FBXO16	0.7457	5.02797	2.711	0.009885	0.04199	-3.49756	NoSignifi
FBXO15	0.4536	4.36451	1.497	0.1425	0.3163	-5.81038	NoSignifi
FBXO10	-0.1785	4.64579	-0.4199	0.6769	0.827	-6.82683	NoSignifi
FBXL6	0.2792	3.55782	1.247	0.2199	0.4207	-6.14237	NoSignifi
FBXL4	0.7894	5.3588	3.296	0.002078	0.01184	-2.04953	NoSignifi
FBXL3	-0.4418	8.77037	-3.02	0.004419	0.0219	-2.75506	NoSignifi
FBXL20	-0.2631	7.48764	-3.039	0.004202	0.02102	-2.70814	NoSignifi
FBXL19	0.5589	6.78442	3.953	0.0003109	0.002455	-0.24431	NoSignifi
FBXL18	-0.7033	5.11009	-2.041	0.04793	0.1453	-4.90564	NoSignifi
FBXL17	-0.5506	6.53405	-3.043	0.004157	0.02084	-2.69812	NoSignifi
FBXL16	0.09426	6.06396	0.3614	0.7197	0.8522	-6.84992	NoSignifi
FBXL12	-0.1669	2.73142	-0.6197	0.539	0.7285	-6.72209	NoSignifi
